# Supplementary material for: Design, synthesis, X-ray crystal structures, anticancer, DNA binding, and molecular modelling studies of pyrazole–pyrazoline hybrid derivatives
Source: RSC Adv. 2023 Sep 6;13(38):26766–79. doi: 10.1039/d3ra04873j (PMC10481259; doi:10.1039/d3ra04873j)
Supplement: RA-013-D3RA04873J-s002 [file RA-013-D3RA04873J-s002.cif]

# Electronic Supplementary Material (ESI) for RSC Advances.
# This journal is © The Royal Society of Chemistry 2023

####################################################################### 
# 
# This file contains crystal structure data downloaded from the 
# Cambridge Structural Database (CSD) hosted by the Cambridge 
# Crystallographic Data Centre (CCDC).
# 
# Full information about CCDC data access policies and citation 
# guidelines are available at http://www.ccdc.cam.ac.uk/access/V1 
# 
# Audit and citation data items may have been added by the CCDC. 
# Please retain this information to preserve the provenance of 
# this file and to allow appropriate attribution of the data. 
# 
#######################################################################

data_TRY_a
_database_code_depnum_ccdc_archive 'CCDC 2196195'
loop_
_audit_author_name
_audit_author_address
'Rishukumar panday'
;IISER PUNE
India
;
_audit_update_record             
;
2022-08-11 deposited with the CCDC.	2023-08-22 downloaded from the CCDC.
;

_audit_creation_method           SHELXL-2014/7
_shelx_SHELXL_version_number     2014/7
_chemical_name_systematic        ?
_chemical_name_common            ?
_chemical_melting_point          ?
_chemical_formula_moiety         ?
_chemical_formula_sum            'C17 H13 Br N2 O2'
_chemical_formula_weight         357.19

loop_
_atom_type_symbol
_atom_type_description
_atom_type_scat_dispersion_real
_atom_type_scat_dispersion_imag
_atom_type_scat_source
C C 0.0033 0.0016 'International Tables Vol C Tables 4.2.6.8 and 6.1.1.4'
H H 0.0000 0.0000 'International Tables Vol C Tables 4.2.6.8 and 6.1.1.4'
Br Br -0.2901 2.4595 'International Tables Vol C Tables 4.2.6.8 and 6.1.1.4'
N N 0.0061 0.0033 'International Tables Vol C Tables 4.2.6.8 and 6.1.1.4'
O O 0.0106 0.0060 'International Tables Vol C Tables 4.2.6.8 and 6.1.1.4'

_space_group_crystal_system      triclinic
_space_group_IT_number           2
_space_group_name_H-M_alt        'P -1'
_space_group_name_Hall           '-P 1'

_shelx_space_group_comment       
;
The symmetry employed for this shelxl refinement is uniquely defined
by the following loop, which should always be used as a source of
symmetry information in preference to the above space-group names.
They are only intended as comments.
;

loop_
_space_group_symop_operation_xyz
'x, y, z'
'-x, -y, -z'

_cell_length_a                   9.348(2)
_cell_length_b                   9.793(2)
_cell_length_c                   16.366(4)
_cell_angle_alpha                87.493(6)
_cell_angle_beta                 87.318(6)
_cell_angle_gamma                84.676(6)
_cell_volume                     1489.0(6)
_cell_formula_units_Z            4
_cell_measurement_temperature    150(2)
_cell_measurement_reflns_used    4274
_cell_measurement_theta_min      2.090
_cell_measurement_theta_max      25.062

_exptl_crystal_description       needle
_exptl_crystal_colour            colourless
_exptl_crystal_density_meas      1.593
_exptl_crystal_density_method    ?
_exptl_crystal_density_diffrn    1.593
_exptl_crystal_F_000             720.0
_exptl_transmission_factor_min   0.847
_exptl_transmission_factor_max   0.895
_exptl_crystal_size_max          0.06
_exptl_crystal_size_mid          0.05
_exptl_crystal_size_min          0.04
_exptl_absorpt_coefficient_mu    2.769
_shelx_estimated_absorpt_T_min   ?
_shelx_estimated_absorpt_T_max   ?
_exptl_absorpt_correction_type   multi-scan
_exptl_absorpt_correction_T_min  ?
_exptl_absorpt_correction_T_max  ?
_exptl_absorpt_process_details   SADABS
_exptl_absorpt_special_details   ?
_diffrn_ambient_temperature      150(2)
_diffrn_radiation_wavelength     0.71073
_diffrn_radiation_type           MoK\a
_diffrn_source                   ?
_diffrn_measurement_device_type  'Bruker APEX-II CCD'
_diffrn_measurement_method       '\f and \w scans'
_diffrn_detector_area_resol_mean ?
_diffrn_reflns_number            35618
_diffrn_reflns_av_unetI/netI     0.0381
_diffrn_reflns_av_R_equivalents  0.0586
_diffrn_reflns_limit_h_min       -11
_diffrn_reflns_limit_h_max       11
_diffrn_reflns_limit_k_min       -11
_diffrn_reflns_limit_k_max       11
_diffrn_reflns_limit_l_min       -19
_diffrn_reflns_limit_l_max       19
_diffrn_reflns_theta_min         2.090
_diffrn_reflns_theta_max         25.062
_diffrn_reflns_theta_full        25.062
_diffrn_measured_fraction_theta_max 0.999
_diffrn_measured_fraction_theta_full 0.999
_diffrn_reflns_Laue_measured_fraction_max 0.999
_diffrn_reflns_Laue_measured_fraction_full 0.999
_diffrn_reflns_point_group_measured_fraction_max 0.999
_diffrn_reflns_point_group_measured_fraction_full 0.999
_reflns_number_total             5267
_reflns_number_gt                4274
_reflns_threshold_expression     'I > 2\s(I)'
_reflns_Friedel_coverage         0.000
_reflns_Friedel_fraction_max     .
_reflns_Friedel_fraction_full    .

_reflns_special_details          
;
 Reflections were merged by SHELXL according to the crystal
 class for the calculation of statistics and refinement.
 
 _reflns_Friedel_fraction is defined as the number of unique
 Friedel pairs measured divided by the number that would be
 possible theoretically, ignoring centric projections and
 systematic absences.
;

_computing_data_collection       ?
_computing_cell_refinement       ?
_computing_data_reduction        ?
_computing_structure_solution    ?
_computing_structure_refinement  'SHELXL-2014/7 (Sheldrick, 2014)'
_computing_molecular_graphics    ?
_computing_publication_material  ?
_refine_special_details          ?
_refine_ls_structure_factor_coef Fsqd
_refine_ls_matrix_type           full
_refine_ls_weighting_scheme      calc
_refine_ls_weighting_details     
'w=1/[\s^2^(Fo^2^)+(0.0452P)^2^] where P=(Fo^2^+2Fc^2^)/3'
_atom_sites_solution_primary     ?
_atom_sites_solution_secondary   ?
_atom_sites_solution_hydrogens   geom
_refine_ls_hydrogen_treatment    constr
_refine_ls_extinction_method     none
_refine_ls_extinction_coef       .
_refine_ls_number_reflns         5267
_refine_ls_number_parameters     399
_refine_ls_number_restraints     0
_refine_ls_R_factor_all          0.0424
_refine_ls_R_factor_gt           0.0277
_refine_ls_wR_factor_ref         0.0781
_refine_ls_wR_factor_gt          0.0717
_refine_ls_goodness_of_fit_ref   1.024
_refine_ls_restrained_S_all      1.024
_refine_ls_shift/su_max          0.002
_refine_ls_shift/su_mean         0.000

loop_
_atom_site_label
_atom_site_type_symbol
_atom_site_fract_x
_atom_site_fract_y
_atom_site_fract_z
_atom_site_U_iso_or_equiv
_atom_site_adp_type
_atom_site_occupancy
_atom_site_site_symmetry_order
_atom_site_calc_flag
_atom_site_refinement_flags_posn
_atom_site_refinement_flags_adp
_atom_site_refinement_flags_occupancy
_atom_site_disorder_assembly
_atom_site_disorder_group
C1 C 0.5390(3) 0.6239(2) 0.87169(15) 0.0149(5) Uani 1 1 d . . . . .
H1 H 0.5619 0.6335 0.9270 0.018 Uiso 1 1 calc R U . . .
O1 O 0.35107(19) 0.87235(17) 0.92352(10) 0.0234(4) Uani 1 1 d . . . . .
Br1 Br 1.06852(3) 0.07019(2) 0.88790(2) 0.01975(9) Uani 1 1 d . . . . .
C2 C 0.4418(3) 0.7081(2) 0.82721(14) 0.0152(5) Uani 1 1 d . . . . .
O2 O 0.1463(2) 0.83961(18) 0.46779(11) 0.0254(4) Uani 1 1 d . . . . .
Br2 Br 1.08653(3) -0.44276(2) 0.87771(2) 0.02383(9) Uani 1 1 d . . . . .
C3 C 0.4462(3) 0.6509(2) 0.74856(15) 0.0153(5) Uani 1 1 d . . . . .
O3 O 0.36190(19) 0.35418(18) 0.93509(10) 0.0221(4) Uani 1 1 d . . . . .
O4 O 0.16532(19) 0.34713(19) 0.47642(10) 0.0260(4) Uani 1 1 d . . . . .
C4 C 0.5538(2) 0.1105(2) 0.87887(14) 0.0140(5) Uani 1 1 d . . . . .
H4 H 0.5710 0.1127 0.9355 0.017 Uiso 1 1 calc R U . . .
C5 C 0.4550(3) 0.1963(2) 0.83582(14) 0.0145(5) Uani 1 1 d . . . . .
C6 C 0.4705(3) 0.1522(2) 0.75395(15) 0.0144(5) Uani 1 1 d . . . . .
N007 N 0.6204(2) 0.02353(19) 0.82507(12) 0.0141(4) Uani 1 1 d . . . . .
N008 N 0.5389(2) 0.5401(2) 0.74509(12) 0.0166(5) Uani 1 1 d . . . . .
N009 N 0.5950(2) 0.5254(2) 0.82166(12) 0.0153(5) Uani 1 1 d . . . . .
N00A N 0.5710(2) 0.0481(2) 0.74737(12) 0.0161(5) Uani 1 1 d . . . . .
C1C C 0.3656(3) 0.7021(2) 0.67620(15) 0.0169(6) Uani 1 1 d . . . . .
C2C C 0.2894(3) 0.6161(3) 0.63265(15) 0.0211(6) Uani 1 1 d . . . . .
H2C H 0.2882 0.5223 0.6500 0.025 Uiso 1 1 calc R U . . .
C3C C 0.2152(3) 0.6647(3) 0.56448(16) 0.0237(6) Uani 1 1 d . . . . .
H3C H 0.1618 0.6051 0.5363 0.028 Uiso 1 1 calc R U . . .
C4C C 0.2191(3) 0.8012(3) 0.53721(15) 0.0195(6) Uani 1 1 d . . . . .
C5C C 0.2948(3) 0.8887(3) 0.57972(15) 0.0210(6) Uani 1 1 d . . . . .
H5C H 0.2974 0.9821 0.5618 0.025 Uiso 1 1 calc R U . . .
C6C C 0.3665(3) 0.8384(2) 0.64862(15) 0.0207(6) Uani 1 1 d . . . . .
H6C H 0.4177 0.8987 0.6778 0.025 Uiso 1 1 calc R U . . .
C11C C 0.3927(3) 0.2057(2) 0.68104(15) 0.0157(5) Uani 1 1 d . . . . .
C12C C 0.4670(3) 0.2322(2) 0.60720(15) 0.0192(6) Uani 1 1 d . . . . .
H12C H 0.5690 0.2177 0.6044 0.023 Uiso 1 1 calc R U . . .
C13C C 0.3959(3) 0.2793(2) 0.53774(15) 0.0210(6) Uani 1 1 d . . . . .
H13C H 0.4489 0.2974 0.4881 0.025 Uiso 1 1 calc R U . . .
C14C C 0.2467(3) 0.2998(2) 0.54097(15) 0.0193(6) Uani 1 1 d . . . . .
C15C C 0.1704(3) 0.2730(2) 0.61429(15) 0.0198(6) Uani 1 1 d . . . . .
H15C H 0.0684 0.2862 0.6167 0.024 Uiso 1 1 calc R U . . .
C16C C 0.2427(3) 0.2274(2) 0.68318(15) 0.0180(6) Uani 1 1 d . . . . .
H16C H 0.1896 0.2104 0.7330 0.022 Uiso 1 1 calc R U . . .
C1N C 0.7036(2) 0.4167(2) 0.83785(15) 0.0149(5) Uani 1 1 d . . . . .
C2N C 0.7680(3) 0.3435(2) 0.77264(15) 0.0167(6) Uani 1 1 d . . . . .
H2N H 0.7386 0.3651 0.7184 0.020 Uiso 1 1 calc R U . . .
C3N C 0.8751(3) 0.2389(2) 0.78745(15) 0.0176(6) Uani 1 1 d . . . . .
H3N H 0.9208 0.1893 0.7433 0.021 Uiso 1 1 calc R U . . .
C4N C 0.9152(3) 0.2070(2) 0.86706(15) 0.0157(5) Uani 1 1 d . . . . .
C5N C 0.8482(3) 0.2772(2) 0.93219(15) 0.0171(6) Uani 1 1 d . . . . .
H5N H 0.8751 0.2534 0.9866 0.020 Uiso 1 1 calc R U . . .
C6N C 0.7418(3) 0.3820(2) 0.91726(15) 0.0167(5) Uani 1 1 d . . . . .
H6N H 0.6950 0.4303 0.9616 0.020 Uiso 1 1 calc R U . . .
C11N C 0.7295(3) -0.0858(2) 0.83870(15) 0.0158(5) Uani 1 1 d . . . . .
C12N C 0.8104(3) -0.1374(3) 0.77188(16) 0.0225(6) Uani 1 1 d . . . . .
H12N H 0.7926 -0.0999 0.7184 0.027 Uiso 1 1 calc R U . . .
C13N C 0.9171(3) -0.2436(3) 0.78307(16) 0.0245(6) Uani 1 1 d . . . . .
H13N H 0.9744 -0.2782 0.7378 0.029 Uiso 1 1 calc R U . . .
C14N C 0.9390(3) -0.2986(2) 0.86163(15) 0.0174(6) Uani 1 1 d . . . . .
C15N C 0.8576(3) -0.2494(2) 0.92782(15) 0.0183(6) Uani 1 1 d . . . . .
H15N H 0.8736 -0.2889 0.9810 0.022 Uiso 1 1 calc R U . . .
C16N C 0.7520(3) -0.1419(2) 0.91693(15) 0.0160(5) Uani 1 1 d . . . . .
H16N H 0.6957 -0.1070 0.9625 0.019 Uiso 1 1 calc R U . . .
C1O C 0.3490(3) 0.8250(2) 0.85625(15) 0.0186(6) Uani 1 1 d . . . . .
H1O H 0.2811 0.8678 0.8196 0.022 Uiso 1 1 calc R U . . .
C2O C 0.3670(3) 0.3148(2) 0.86529(15) 0.0182(6) Uani 1 1 d . . . . .
H2O H 0.3082 0.3663 0.8270 0.022 Uiso 1 1 calc R U . . .
C1T C 0.1513(3) 0.9776(3) 0.43671(16) 0.0299(7) Uani 1 1 d . . . . .
H1TA H 0.2501 0.9925 0.4183 0.045 Uiso 1 1 calc R U . . .
H1TB H 0.1192 1.0410 0.4800 0.045 Uiso 1 1 calc R U . . .
H1TC H 0.0880 0.9941 0.3905 0.045 Uiso 1 1 calc R U . . .
C2T C 0.2402(3) 0.3843(3) 0.40204(15) 0.0347(7) Uani 1 1 d . . . . .
H2TA H 0.2954 0.3028 0.3803 0.052 Uiso 1 1 calc R U . . .
H2TB H 0.3059 0.4533 0.4127 0.052 Uiso 1 1 calc R U . . .
H2TC H 0.1709 0.4223 0.3621 0.052 Uiso 1 1 calc R U . . .

loop_
_atom_site_aniso_label
_atom_site_aniso_U_11
_atom_site_aniso_U_22
_atom_site_aniso_U_33
_atom_site_aniso_U_23
_atom_site_aniso_U_13
_atom_site_aniso_U_12
C1 0.0145(13) 0.0157(13) 0.0152(13) -0.0030(10) 0.0006(10) -0.0042(10)
O1 0.0296(11) 0.0209(10) 0.0188(10) -0.0046(8) 0.0038(8) 0.0012(8)
Br1 0.01672(15) 0.01844(15) 0.02275(16) 0.00195(11) -0.00013(11) 0.00389(11)
C2 0.0145(13) 0.0158(13) 0.0156(13) -0.0019(10) -0.0002(10) -0.0023(10)
O2 0.0291(11) 0.0263(10) 0.0206(10) 0.0034(8) -0.0108(8) 0.0014(8)
Br2 0.01842(16) 0.01891(15) 0.03262(18) 0.00072(12) -0.00136(12) 0.00584(11)
C3 0.0137(13) 0.0155(13) 0.0168(13) -0.0006(10) -0.0019(10) -0.0018(10)
O3 0.0260(11) 0.0227(10) 0.0168(10) -0.0026(8) 0.0042(8) 0.0007(8)
O4 0.0249(11) 0.0332(11) 0.0199(10) 0.0087(8) -0.0088(8) -0.0028(9)
C4 0.0145(13) 0.0141(12) 0.0139(13) 0.0004(10) 0.0006(10) -0.0045(10)
C5 0.0133(13) 0.0138(12) 0.0169(13) -0.0014(10) 0.0002(10) -0.0032(10)
C6 0.0133(13) 0.0134(12) 0.0168(13) -0.0007(10) -0.0013(10) -0.0023(10)
N007 0.0141(11) 0.0130(10) 0.0149(11) 0.0008(9) -0.0031(9) 0.0011(9)
N008 0.0181(12) 0.0181(11) 0.0134(11) 0.0003(9) -0.0035(9) 0.0001(9)
N009 0.0162(11) 0.0158(11) 0.0137(11) 0.0011(9) -0.0022(9) -0.0002(9)
N00A 0.0187(12) 0.0168(11) 0.0132(11) -0.0021(9) -0.0038(9) -0.0012(9)
C1C 0.0156(13) 0.0168(13) 0.0178(13) -0.0024(11) -0.0011(11) 0.0030(11)
C2C 0.0251(15) 0.0167(13) 0.0220(14) -0.0001(11) -0.0068(12) -0.0011(11)
C3C 0.0257(15) 0.0195(14) 0.0273(15) -0.0047(12) -0.0111(12) -0.0032(12)
C4C 0.0192(14) 0.0236(14) 0.0144(13) 0.0009(11) -0.0021(11) 0.0042(11)
C5C 0.0273(15) 0.0142(13) 0.0212(14) 0.0032(11) -0.0039(12) -0.0013(11)
C6C 0.0264(15) 0.0152(13) 0.0214(14) -0.0037(11) -0.0064(12) -0.0027(11)
C11C 0.0162(13) 0.0137(12) 0.0168(13) -0.0012(10) -0.0027(10) 0.0029(10)
C12C 0.0165(14) 0.0196(13) 0.0210(14) -0.0026(11) -0.0027(11) 0.0023(11)
C13C 0.0222(15) 0.0248(14) 0.0153(13) 0.0007(11) 0.0015(11) -0.0008(12)
C14C 0.0247(15) 0.0153(13) 0.0181(14) 0.0009(11) -0.0061(11) -0.0019(11)
C15C 0.0137(13) 0.0218(14) 0.0241(15) -0.0008(11) -0.0016(11) -0.0032(11)
C16C 0.0163(14) 0.0197(13) 0.0172(14) 0.0039(11) 0.0008(11) -0.0008(11)
C1N 0.0104(12) 0.0135(12) 0.0210(14) 0.0008(10) 0.0003(10) -0.0037(10)
C2N 0.0182(14) 0.0190(13) 0.0131(13) 0.0011(11) -0.0004(10) -0.0036(11)
C3N 0.0159(13) 0.0162(13) 0.0206(14) -0.0035(11) 0.0008(11) -0.0001(11)
C4N 0.0142(13) 0.0134(12) 0.0191(14) 0.0024(10) 0.0006(11) -0.0011(10)
C5N 0.0153(13) 0.0203(13) 0.0155(13) 0.0019(11) -0.0017(10) -0.0015(11)
C6N 0.0142(13) 0.0202(13) 0.0158(13) -0.0006(11) 0.0010(10) -0.0020(11)
C11N 0.0127(13) 0.0138(12) 0.0215(14) -0.0011(11) -0.0032(11) -0.0028(10)
C12N 0.0283(16) 0.0235(14) 0.0142(13) -0.0001(11) -0.0005(11) 0.0048(12)
C13N 0.0291(16) 0.0251(15) 0.0181(14) -0.0056(12) 0.0004(12) 0.0061(12)
C14N 0.0143(13) 0.0155(13) 0.0223(14) -0.0021(11) -0.0036(11) 0.0009(10)
C15N 0.0138(13) 0.0221(14) 0.0191(14) 0.0038(11) -0.0017(11) -0.0035(11)
C16N 0.0132(13) 0.0184(13) 0.0158(13) -0.0002(11) 0.0018(10) 0.0000(10)
C1O 0.0190(14) 0.0161(13) 0.0196(14) 0.0010(11) 0.0001(11) 0.0026(11)
C2O 0.0147(13) 0.0190(13) 0.0202(15) 0.0022(11) 0.0008(11) 0.0007(11)
C1T 0.0313(17) 0.0323(16) 0.0243(16) 0.0094(13) -0.0048(13) 0.0029(13)
C2T 0.046(2) 0.0410(18) 0.0175(15) 0.0064(13) -0.0052(14) -0.0060(15)

_geom_special_details            
;
 All esds (except the esd in the dihedral angle between two l.s. planes)
 are estimated using the full covariance matrix.  The cell esds are taken
 into account individually in the estimation of esds in distances, angles
 and torsion angles; correlations between esds in cell parameters are only
 used when they are defined by crystal symmetry.  An approximate (isotropic)
 treatment of cell esds is used for estimating esds involving l.s. planes.
;

loop_
_geom_bond_atom_site_label_1
_geom_bond_atom_site_label_2
_geom_bond_distance
_geom_bond_site_symmetry_2
_geom_bond_publ_flag
C1 N009 1.345(3) . ?
C1 C2 1.381(3) . ?
C1 H1 0.9500 . ?
O1 C1O 1.215(3) . ?
Br1 C4N 1.901(2) . ?
C2 C3 1.423(3) . ?
C2 C1O 1.454(3) . ?
O2 C4C 1.372(3) . ?
O2 C1T 1.427(3) . ?
Br2 C14N 1.899(2) . ?
C3 N008 1.326(3) . ?
C3 C1C 1.478(3) . ?
O3 C2O 1.219(3) . ?
O4 C14C 1.370(3) . ?
O4 C2T 1.426(3) . ?
C4 N007 1.343(3) . ?
C4 C5 1.386(3) . ?
C4 H4 0.9500 . ?
C5 C6 1.422(3) . ?
C5 C2O 1.446(3) . ?
C6 N00A 1.325(3) . ?
C6 C11C 1.478(3) . ?
N007 N00A 1.377(3) . ?
N007 C11N 1.426(3) . ?
N008 N009 1.377(3) . ?
N009 C1N 1.427(3) . ?
C1C C6C 1.391(3) . ?
C1C C2C 1.392(3) . ?
C2C C3C 1.384(3) . ?
C2C H2C 0.9500 . ?
C3C C4C 1.394(3) . ?
C3C H3C 0.9500 . ?
C4C C5C 1.389(3) . ?
C5C C6C 1.388(3) . ?
C5C H5C 0.9500 . ?
C6C H6C 0.9500 . ?
C11C C12C 1.392(3) . ?
C11C C16C 1.398(3) . ?
C12C C13C 1.383(3) . ?
C12C H12C 0.9500 . ?
C13C C14C 1.389(3) . ?
C13C H13C 0.9500 . ?
C14C C15C 1.395(3) . ?
C15C C16C 1.378(3) . ?
C15C H15C 0.9500 . ?
C16C H16C 0.9500 . ?
C1N C6N 1.384(3) . ?
C1N C2N 1.394(3) . ?
C2N C3N 1.386(3) . ?
C2N H2N 0.9500 . ?
C3N C4N 1.387(3) . ?
C3N H3N 0.9500 . ?
C4N C5N 1.386(3) . ?
C5N C6N 1.384(3) . ?
C5N H5N 0.9500 . ?
C6N H6N 0.9500 . ?
C11N C12N 1.387(3) . ?
C11N C16N 1.388(3) . ?
C12N C13N 1.385(4) . ?
C12N H12N 0.9500 . ?
C13N C14N 1.389(3) . ?
C13N H13N 0.9500 . ?
C14N C15N 1.373(3) . ?
C15N C16N 1.385(3) . ?
C15N H15N 0.9500 . ?
C16N H16N 0.9500 . ?
C1O H1O 0.9500 . ?
C2O H2O 0.9500 . ?
C1T H1TA 0.9800 . ?
C1T H1TB 0.9800 . ?
C1T H1TC 0.9800 . ?
C2T H2TA 0.9800 . ?
C2T H2TB 0.9800 . ?
C2T H2TC 0.9800 . ?

loop_
_geom_angle_atom_site_label_1
_geom_angle_atom_site_label_2
_geom_angle_atom_site_label_3
_geom_angle
_geom_angle_site_symmetry_1
_geom_angle_site_symmetry_3
_geom_angle_publ_flag
N009 C1 C2 106.8(2) . . ?
N009 C1 H1 126.6 . . ?
C2 C1 H1 126.6 . . ?
C1 C2 C3 105.1(2) . . ?
C1 C2 C1O 127.2(2) . . ?
C3 C2 C1O 127.6(2) . . ?
C4C O2 C1T 117.6(2) . . ?
N008 C3 C2 111.0(2) . . ?
N008 C3 C1C 120.9(2) . . ?
C2 C3 C1C 128.1(2) . . ?
C14C O4 C2T 117.2(2) . . ?
N007 C4 C5 106.8(2) . . ?
N007 C4 H4 126.6 . . ?
C5 C4 H4 126.6 . . ?
C4 C5 C6 105.1(2) . . ?
C4 C5 C2O 127.5(2) . . ?
C6 C5 C2O 127.1(2) . . ?
N00A C6 C5 110.9(2) . . ?
N00A C6 C11C 119.8(2) . . ?
C5 C6 C11C 129.3(2) . . ?
C4 N007 N00A 112.15(19) . . ?
C4 N007 C11N 129.0(2) . . ?
N00A N007 C11N 118.85(19) . . ?
C3 N008 N009 104.75(19) . . ?
C1 N009 N008 112.34(19) . . ?
C1 N009 C1N 128.4(2) . . ?
N008 N009 C1N 119.18(19) . . ?
C6 N00A N007 105.11(19) . . ?
C6C C1C C2C 118.0(2) . . ?
C6C C1C C3 120.4(2) . . ?
C2C C1C C3 121.6(2) . . ?
C3C C2C C1C 121.2(2) . . ?
C3C C2C H2C 119.4 . . ?
C1C C2C H2C 119.4 . . ?
C2C C3C C4C 119.9(2) . . ?
C2C C3C H3C 120.0 . . ?
C4C C3C H3C 120.0 . . ?
O2 C4C C5C 124.1(2) . . ?
O2 C4C C3C 116.1(2) . . ?
C5C C4C C3C 119.8(2) . . ?
C6C C5C C4C 119.3(2) . . ?
C6C C5C H5C 120.3 . . ?
C4C C5C H5C 120.3 . . ?
C5C C6C C1C 121.8(2) . . ?
C5C C6C H6C 119.1 . . ?
C1C C6C H6C 119.1 . . ?
C12C C11C C16C 118.0(2) . . ?
C12C C11C C6 120.7(2) . . ?
C16C C11C C6 121.3(2) . . ?
C13C C12C C11C 121.6(2) . . ?
C13C C12C H12C 119.2 . . ?
C11C C12C H12C 119.2 . . ?
C12C C13C C14C 119.6(2) . . ?
C12C C13C H13C 120.2 . . ?
C14C C13C H13C 120.2 . . ?
O4 C14C C13C 124.7(2) . . ?
O4 C14C C15C 115.7(2) . . ?
C13C C14C C15C 119.6(2) . . ?
C16C C15C C14C 120.2(2) . . ?
C16C C15C H15C 119.9 . . ?
C14C C15C H15C 119.9 . . ?
C15C C16C C11C 121.1(2) . . ?
C15C C16C H16C 119.5 . . ?
C11C C16C H16C 119.5 . . ?
C6N C1N C2N 120.5(2) . . ?
C6N C1N N009 120.5(2) . . ?
C2N C1N N009 119.0(2) . . ?
C3N C2N C1N 119.5(2) . . ?
C3N C2N H2N 120.2 . . ?
C1N C2N H2N 120.2 . . ?
C2N C3N C4N 119.6(2) . . ?
C2N C3N H3N 120.2 . . ?
C4N C3N H3N 120.2 . . ?
C5N C4N C3N 120.9(2) . . ?
C5N C4N Br1 118.96(19) . . ?
C3N C4N Br1 120.12(18) . . ?
C6N C5N C4N 119.4(2) . . ?
C6N C5N H5N 120.3 . . ?
C4N C5N H5N 120.3 . . ?
C1N C6N C5N 120.1(2) . . ?
C1N C6N H6N 120.0 . . ?
C5N C6N H6N 120.0 . . ?
C12N C11N C16N 120.5(2) . . ?
C12N C11N N007 118.6(2) . . ?
C16N C11N N007 120.8(2) . . ?
C13N C12N C11N 120.0(2) . . ?
C13N C12N H12N 120.0 . . ?
C11N C12N H12N 120.0 . . ?
C12N C13N C14N 118.9(2) . . ?
C12N C13N H13N 120.6 . . ?
C14N C13N H13N 120.6 . . ?
C15N C14N C13N 121.3(2) . . ?
C15N C14N Br2 119.52(19) . . ?
C13N C14N Br2 119.16(19) . . ?
C14N C15N C16N 119.9(2) . . ?
C14N C15N H15N 120.0 . . ?
C16N C15N H15N 120.0 . . ?
C15N C16N C11N 119.3(2) . . ?
C15N C16N H16N 120.3 . . ?
C11N C16N H16N 120.3 . . ?
O1 C1O C2 125.4(2) . . ?
O1 C1O H1O 117.3 . . ?
C2 C1O H1O 117.3 . . ?
O3 C2O C5 125.5(2) . . ?
O3 C2O H2O 117.2 . . ?
C5 C2O H2O 117.2 . . ?
O2 C1T H1TA 109.5 . . ?
O2 C1T H1TB 109.5 . . ?
H1TA C1T H1TB 109.5 . . ?
O2 C1T H1TC 109.5 . . ?
H1TA C1T H1TC 109.5 . . ?
H1TB C1T H1TC 109.5 . . ?
O4 C2T H2TA 109.5 . . ?
O4 C2T H2TB 109.5 . . ?
H2TA C2T H2TB 109.5 . . ?
O4 C2T H2TC 109.5 . . ?
H2TA C2T H2TC 109.5 . . ?
H2TB C2T H2TC 109.5 . . ?

_refine_diff_density_max         0.349
_refine_diff_density_min         -0.480
_refine_diff_density_rms         0.065

_shelx_res_file                  
;

    TRY_a.res created by SHELXL-2014/7


TITL TRY_a.res in P-1
REM Old TITL TRY in P-1
REM SHELXT solution in P-1
REM R1 0.096,  Rweak 0.004,  Alpha 0.055,  Orientation as input
REM Formula found by SHELXT:  C34 Br2 N5 O3
CELL  0.71073   9.3478   9.7935  16.3661   87.493   87.318   84.676
ZERR   4.000   0.0022   0.0024   0.0039    0.006    0.006    0.006
LATT  1
SFAC C H BR N O
UNIT 18 18 18 18 18
ACTA
TEMP -123.000
L.S. 10
BOND $H
LIST 6
FMAP 2
PLAN 20
OMIT 0   0   1
WGHT    0.045200
FVAR       0.30366
C1    1    0.539004    0.623867    0.871686    11.00000    0.01452    0.01569 =
         0.01517   -0.00300    0.00058   -0.00419
AFIX  43
H1    2    0.561914    0.633549    0.926957    11.00000   -1.20000
AFIX   0
O1    5    0.351072    0.872347    0.923516    11.00000    0.02960    0.02090 =
         0.01882   -0.00462    0.00376    0.00122
BR1   3    1.068521    0.070193    0.887899    11.00000    0.01672    0.01844 =
         0.02275    0.00195   -0.00013    0.00389
C2    1    0.441840    0.708140    0.827206    11.00000    0.01451    0.01581 =
         0.01561   -0.00187   -0.00022   -0.00231
O2    5    0.146295    0.839608    0.467793    11.00000    0.02909    0.02631 =
         0.02057    0.00339   -0.01077    0.00143
BR2   3    1.086532   -0.442761    0.877708    11.00000    0.01842    0.01891 =
         0.03262    0.00072   -0.00136    0.00584
C3    1    0.446235    0.650931    0.748559    11.00000    0.01372    0.01546 =
         0.01677   -0.00057   -0.00190   -0.00177
O3    5    0.361901    0.354183    0.935086    11.00000    0.02596    0.02265 =
         0.01685   -0.00263    0.00423    0.00074
O4    5    0.165321    0.347133    0.476423    11.00000    0.02487    0.03321 =
         0.01990    0.00867   -0.00881   -0.00284
C4    1    0.553776    0.110460    0.878869    11.00000    0.01447    0.01406 =
         0.01393    0.00039    0.00055   -0.00449
AFIX  43
H4    2    0.571038    0.112705    0.935518    11.00000   -1.20000
AFIX   0
C5    1    0.454954    0.196250    0.835815    11.00000    0.01325    0.01375 =
         0.01686   -0.00136    0.00019   -0.00315
C6    1    0.470505    0.152217    0.753952    11.00000    0.01331    0.01338 =
         0.01679   -0.00069   -0.00135   -0.00229
N007  4    0.620441    0.023528    0.825068    11.00000    0.01413    0.01300 =
         0.01495    0.00078   -0.00309    0.00111
N008  4    0.538911    0.540126    0.745092    11.00000    0.01810    0.01810 =
         0.01344    0.00030   -0.00354    0.00014
N009  4    0.594953    0.525428    0.821663    11.00000    0.01621    0.01579 =
         0.01369    0.00107   -0.00221   -0.00023
N00A  4    0.570971    0.048082    0.747367    11.00000    0.01872    0.01684 =
         0.01320   -0.00206   -0.00382   -0.00124
C1C   1    0.365596    0.702105    0.676199    11.00000    0.01562    0.01676 =
         0.01775   -0.00238   -0.00112    0.00298
C2C   1    0.289358    0.616054    0.632646    11.00000    0.02512    0.01667 =
         0.02199   -0.00008   -0.00681   -0.00114
AFIX  43
H2C   2    0.288176    0.522311    0.650010    11.00000   -1.20000
AFIX   0
C3C   1    0.215235    0.664685    0.564477    11.00000    0.02574    0.01951 =
         0.02729   -0.00468   -0.01108   -0.00323
AFIX  43
H3C   2    0.161773    0.605076    0.536298    11.00000   -1.20000
AFIX   0
C4C   1    0.219112    0.801222    0.537212    11.00000    0.01923    0.02361 =
         0.01436    0.00087   -0.00214    0.00417
C5C   1    0.294788    0.888740    0.579716    11.00000    0.02729    0.01424 =
         0.02124    0.00316   -0.00385   -0.00128
AFIX  43
H5C   2    0.297398    0.982092    0.561791    11.00000   -1.20000
AFIX   0
C6C   1    0.366524    0.838405    0.648620    11.00000    0.02642    0.01525 =
         0.02135   -0.00366   -0.00637   -0.00273
AFIX  43
H6C   2    0.417664    0.898670    0.677752    11.00000   -1.20000
AFIX   0
C11C  1    0.392656    0.205717    0.681041    11.00000    0.01622    0.01366 =
         0.01680   -0.00122   -0.00273    0.00286
C12C  1    0.467000    0.232236    0.607203    11.00000    0.01649    0.01961 =
         0.02099   -0.00262   -0.00272    0.00229
AFIX  43
H12C  2    0.568985    0.217694    0.604450    11.00000   -1.20000
AFIX   0
C13C  1    0.395928    0.279257    0.537741    11.00000    0.02217    0.02483 =
         0.01530    0.00074    0.00153   -0.00079
AFIX  43
H13C  2    0.448857    0.297384    0.488097    11.00000   -1.20000
AFIX   0
C14C  1    0.246722    0.299830    0.540972    11.00000    0.02472    0.01531 =
         0.01808    0.00088   -0.00607   -0.00191
C15C  1    0.170429    0.272975    0.614288    11.00000    0.01370    0.02179 =
         0.02413   -0.00078   -0.00159   -0.00325
AFIX  43
H15C  2    0.068368    0.286164    0.616732    11.00000   -1.20000
AFIX   0
C16C  1    0.242660    0.227372    0.683182    11.00000    0.01632    0.01972 =
         0.01721    0.00388    0.00083   -0.00081
AFIX  43
H16C  2    0.189644    0.210368    0.732953    11.00000   -1.20000
AFIX   0
C1N   1    0.703642    0.416746    0.837848    11.00000    0.01044    0.01352 =
         0.02101    0.00081    0.00035   -0.00367
C2N   1    0.767970    0.343494    0.772636    11.00000    0.01816    0.01896 =
         0.01311    0.00110   -0.00039   -0.00363
AFIX  43
H2N   2    0.738633    0.365097    0.718432    11.00000   -1.20000
AFIX   0
C3N   1    0.875096    0.238860    0.787448    11.00000    0.01589    0.01617 =
         0.02065   -0.00350    0.00082   -0.00006
AFIX  43
H3N   2    0.920754    0.189272    0.743340    11.00000   -1.20000
AFIX   0
C4N   1    0.915202    0.207021    0.867064    11.00000    0.01424    0.01339 =
         0.01913    0.00243    0.00059   -0.00113
C5N   1    0.848203    0.277165    0.932188    11.00000    0.01525    0.02029 =
         0.01551    0.00188   -0.00168   -0.00148
AFIX  43
H5N   2    0.875099    0.253430    0.986608    11.00000   -1.20000
AFIX   0
C6N   1    0.741820    0.382044    0.917258    11.00000    0.01415    0.02018 =
         0.01579   -0.00058    0.00102   -0.00196
AFIX  43
H6N   2    0.694965    0.430253    0.961568    11.00000   -1.20000
AFIX   0
C11N  1    0.729477   -0.085805    0.838704    11.00000    0.01272    0.01377 =
         0.02152   -0.00107   -0.00323   -0.00280
C12N  1    0.810373   -0.137417    0.771877    11.00000    0.02835    0.02352 =
         0.01418   -0.00009   -0.00047    0.00482
AFIX  43
H12N  2    0.792564   -0.099933    0.718405    11.00000   -1.20000
AFIX   0
C13N  1    0.917115   -0.243590    0.783073    11.00000    0.02912    0.02506 =
         0.01806   -0.00555    0.00038    0.00607
AFIX  43
H13N  2    0.974413   -0.278202    0.737775    11.00000   -1.20000
AFIX   0
C14N  1    0.938972   -0.298598    0.861633    11.00000    0.01430    0.01554 =
         0.02228   -0.00207   -0.00364    0.00087
C15N  1    0.857599   -0.249357    0.927822    11.00000    0.01378    0.02208 =
         0.01914    0.00380   -0.00171   -0.00352
AFIX  43
H15N  2    0.873649   -0.288896    0.981022    11.00000   -1.20000
AFIX   0
C16N  1    0.752049   -0.141932    0.916928    11.00000    0.01320    0.01837 =
         0.01576   -0.00017    0.00181    0.00003
AFIX  43
H16N  2    0.695713   -0.107043    0.962500    11.00000   -1.20000
AFIX   0
C1O   1    0.348987    0.824962    0.856247    11.00000    0.01902    0.01610 =
         0.01955    0.00103    0.00005    0.00263
AFIX  43
H1O   2    0.281082    0.867787    0.819613    11.00000   -1.20000
AFIX   0
C2O   1    0.366988    0.314773    0.865290    11.00000    0.01465    0.01900 =
         0.02018    0.00218    0.00077    0.00071
AFIX  43
H2O   2    0.308168    0.366303    0.827015    11.00000   -1.20000
AFIX   0
C1T   1    0.151305    0.977611    0.436706    11.00000    0.03128    0.03232 =
         0.02434    0.00937   -0.00479    0.00291
AFIX 137
H1TA  2    0.250114    0.992472    0.418266    11.00000   -1.50000
H1TB  2    0.119218    1.040974    0.479969    11.00000   -1.50000
H1TC  2    0.088024    0.994145    0.390539    11.00000   -1.50000
AFIX   0
C2T   1    0.240214    0.384274    0.402036    11.00000    0.04564    0.04104 =
         0.01755    0.00644   -0.00518   -0.00603
AFIX 137
H2TA  2    0.295381    0.302824    0.380275    11.00000   -1.50000
H2TB  2    0.305855    0.453262    0.412658    11.00000   -1.50000
H2TC  2    0.170877    0.422263    0.362051    11.00000   -1.50000
AFIX   0
HKLF 4

REM  TRY_a.res in P-1
REM R1 =  0.0277 for    4274 Fo > 4sig(Fo)  and  0.0424 for all    5267 data
REM    399 parameters refined using      0 restraints

END

WGHT      0.0269      0.7535

REM Highest difference peak  0.349,  deepest hole -0.480,  1-sigma level  0.065
Q1    1   1.0820 -0.4530  0.8226  11.00000  0.05    0.35
Q2    1   0.4264  0.1852  0.7186  11.00000  0.05    0.32
Q3    1   0.3364  0.2214  0.6799  11.00000  0.05    0.31
Q4    1   0.1422  0.4075  0.3943  11.00000  0.05    0.29
Q5    1   0.5192  0.6921  0.8414  11.00000  0.05    0.28
Q6    1   0.5645  0.1453  0.7442  11.00000  0.05    0.28
Q7    1   0.4242  0.1641  0.8342  11.00000  0.05    0.27
Q8    1   0.9260 -0.2856  0.8191  11.00000  0.05    0.27
Q9    1   0.4312  0.1582  0.7988  11.00000  0.05    0.26
Q10   1   1.0507  0.1778  0.8792  11.00000  0.05    0.25
Q11   1   0.7692 -0.0777  0.8823  11.00000  0.05    0.25
Q12   1   0.9792 -0.5387  0.8844  11.00000  0.05    0.24
Q13   1   0.7837 -0.0953  0.8090  11.00000  0.05    0.24
Q14   1   0.1927  0.2986  0.6569  11.00000  0.05    0.24
Q15   1   0.4763  0.1470  0.8587  11.00000  0.05    0.24
Q16   1   0.6691 -0.0410  0.8334  11.00000  0.05    0.24
Q17   1   0.7834  0.2629  0.7811  11.00000  0.05    0.24
Q18   1   0.9675 -0.2366  0.8403  11.00000  0.05    0.23
Q19   1   0.8511  0.2211  0.9016  11.00000  0.05    0.23
Q20   1   0.4129  0.6616  0.7964  11.00000  0.05    0.23
;
_shelx_res_checksum              26572
####################################################################### 
# 
# This file contains crystal structure data downloaded from the 
# Cambridge Structural Database (CSD) hosted by the Cambridge 
# Crystallographic Data Centre (CCDC).
# 
# Full information about CCDC data access policies and citation 
# guidelines are available at http://www.ccdc.cam.ac.uk/access/V1 
# 
# Audit and citation data items may have been added by the CCDC. 
# Please retain this information to preserve the provenance of 
# this file and to allow appropriate attribution of the data. 
# 
#######################################################################

data_SC-4_SC-4
_database_code_depnum_ccdc_archive 'CCDC 2235766'
loop_
_audit_author_name
_audit_author_address
'Manish Rana'
;jamia millia islamia 
India
;
_audit_update_record             
;
2023-01-12 deposited with the CCDC.	2023-08-22 downloaded from the CCDC.
;
_audit_creation_date             2022-12-03
_audit_creation_method           
;
Olex2 1.2
(compiled 2018.05.29 svn.r3508 for OlexSys, GUI svn.r5506)
;
_chemical_formula_moiety         'C23 H18 N2 O2'
_chemical_formula_sum            'C23 H18 N2 O2'
_chemical_formula_weight         354.41
loop_
_atom_type_symbol
_atom_type_scat_dispersion_real
_atom_type_scat_dispersion_imag
_atom_type_scat_Cromer_Mann_a1
_atom_type_scat_Cromer_Mann_a2
_atom_type_scat_Cromer_Mann_a3
_atom_type_scat_Cromer_Mann_a4
_atom_type_scat_Cromer_Mann_b1
_atom_type_scat_Cromer_Mann_b2
_atom_type_scat_Cromer_Mann_b3
_atom_type_scat_Cromer_Mann_b4
_atom_type_scat_Cromer_Mann_c
_atom_type_scat_source
_atom_type_scat_dispersion_source
H 0.00000 0.00000 0.49300 0.32291 0.14019 0.04081 10.51090 26.12570 3.14236
57.79970 0.0030380000826
'International Tables Volume C Table 6.1.1.4 (pp. 500-502)'
'Henke, Gullikson and Davis, At. Data and Nucl. Data Tables, 1993, 54, 2'
C 0.01920 0.00962 2.31000 1.02000 1.58860 0.86500 20.84390 10.20750 0.56870
51.65120 0.215599998832
'International Tables Volume C Table 6.1.1.4 (pp. 500-502)'
'Henke, Gullikson and Davis, At. Data and Nucl. Data Tables, 1993, 54, 2'
O 0.05239 0.03377 3.04850 2.28680 1.54630 0.86700 13.27710 5.70110 0.32390
32.90890 0.250800013542
'International Tables Volume C Table 6.1.1.4 (pp. 500-502)'
'Henke, Gullikson and Davis, At. Data and Nucl. Data Tables, 1993, 54, 2'
N 0.03256 0.01839 12.21260 3.13220 2.01250 1.16630 0.00570 9.89330 28.99750
0.58260 -11.5290002823
'International Tables Volume C Table 6.1.1.4 (pp. 500-502)'
'Henke, Gullikson and Davis, At. Data and Nucl. Data Tables, 1993, 54, 2'

_space_group_crystal_system      monoclinic
_space_group_IT_number           14
_space_group_name_H-M_alt        'P 1 21/n 1'
_space_group_name_Hall           '-P 2yn'
loop_
_space_group_symop_id
_space_group_symop_operation_xyz
1 x,y,z
2 -x+1/2,y+1/2,-z+1/2
3 -x,-y,-z
4 x-1/2,-y-1/2,z-1/2

_symmetry_Int_Tables_number      14
_cell_length_a                   21.54552(17)
_cell_length_b                   7.38135(7)
_cell_length_c                   22.77667(19)
_cell_angle_alpha                90
_cell_angle_beta                 101.0921(8)
_cell_angle_gamma                90
_cell_volume                     3554.62(5)
_cell_formula_units_Z            8
_cell_measurement_reflns_used    12981
_cell_measurement_temperature    293(2)
_cell_measurement_theta_max      26.9110
_cell_measurement_theta_min      2.2770
_exptl_absorpt_coefficient_mu    0.683
_exptl_absorpt_correction_T_max  0.909
_exptl_absorpt_correction_T_min  0.842
_exptl_absorpt_correction_type   multi-scan
_exptl_absorpt_process_details   Sadabs
_exptl_crystal_colour            colourless
_exptl_crystal_colour_primary    colourless
_exptl_crystal_density_diffrn    1.3244
_exptl_crystal_description       needle
_exptl_crystal_F_000             1492.6451
_exptl_crystal_size_max          0.39
_exptl_crystal_size_mid          0.21
_exptl_crystal_size_min          0.14
_diffrn_reflns_av_R_equivalents  0.0294
_diffrn_reflns_av_unetI/netI     0.0161
_diffrn_reflns_limit_h_max       25
_diffrn_reflns_limit_h_min       -23
_diffrn_reflns_limit_k_max       8
_diffrn_reflns_limit_k_min       -8
_diffrn_reflns_limit_l_max       21
_diffrn_reflns_limit_l_min       -27
_diffrn_reflns_number            36401
_diffrn_reflns_theta_full        68.1601
_diffrn_reflns_theta_max         68.16
_diffrn_reflns_theta_min         2.59
_diffrn_ambient_temperature      293(2)
_diffrn_measured_fraction_theta_full 0.9940
_diffrn_measured_fraction_theta_max 0.9940
_diffrn_radiation_type           'Cu K\a'
_diffrn_radiation_wavelength     1.54184
_reflns_Friedel_coverage         0.0
_reflns_limit_h_max              16
_reflns_limit_h_min              -25
_reflns_limit_k_max              8
_reflns_limit_k_min              0
_reflns_limit_l_max              27
_reflns_limit_l_min              -16
_reflns_number_gt                5533
_reflns_number_total             6446
_reflns_threshold_expression     I>=2u(I)
_computing_molecular_graphics    'Olex2 (Dolomanov et al., 2009)'
_computing_publication_material  'Olex2 (Dolomanov et al., 2009)'
_computing_structure_refinement  'olex2.refine (Bourhis et al., 2015)'
_computing_structure_solution    'olex2.solve (Bourhis et al., 2015)'
_diffrn_measurement_device       'four-circle diffractometer'
_diffrn_measurement_device_type  'XtaLAB Synergy, Dualflex, HyPix3000'
_diffrn_measurement_method       '\w scans'
_refine_diff_density_max         0.1849
_refine_diff_density_min         -0.1355
_refine_diff_density_rms         0.0311
_refine_ls_d_res_high            0.8305
_refine_ls_d_res_low             17.0884
_refine_ls_extinction_expression Fc^*^=kFc[1+0.001xFc^2^\l^3^/sin(2\q)]^-1/4^
_refine_ls_goodness_of_fit_ref   1.0325
_refine_ls_hydrogen_treatment    constr
_refine_ls_matrix_type           full
_refine_ls_number_constraints    68
_refine_ls_number_parameters     490
_refine_ls_number_reflns         6446
_refine_ls_number_restraints     0
_refine_ls_R_factor_all          0.0426
_refine_ls_R_factor_gt           0.0368
_refine_ls_restrained_S_all      1.0325
_refine_ls_shift/su_max          0.0001
_refine_ls_shift/su_mean         0.0000
_refine_ls_structure_factor_coef Fsqd
_refine_ls_weighting_details     
'w=1/[\s^2^(Fo^2^)+(0.0537P)^2^+0.5531P] where P=(Fo^2^+2Fc^2^)/3'
_refine_ls_weighting_scheme      calc
_refine_ls_wR_factor_gt          0.0989
_refine_ls_wR_factor_ref         0.1031
_olex2_refinement_description    
;
1. Fixed Uiso
 At 1.2 times of:
  All C(H) groups
 At 1.5 times of:
  All C(H,H,H) groups
2.a Aromatic/amide H refined with riding coordinates:
 C7(H7), C6(H6), C4(H4), C3(H3), C17(H17), C16(H16), C14(H14), C13(H13),
 C19(H19), C20(H20), C21(H21), C22(H22), C23(H23), C30(H30), C29(H29), C27(H27),
  C26(H26), C40(H40), C39(H39), C37(H37), C36(H36), C46(H46), C45(H45),
 C44(H44), C43(H43), C42(H42), C11(H11), C34(H34), C10(H10), C33(H33)
2.b Idealised Me refined as rotating group:
 C1(H1a,H1b,H1c), C24(H24a,H24b,H24c)
;
_atom_sites_solution_primary     iterative
loop_
_atom_site_label
_atom_site_type_symbol
_atom_site_fract_x
_atom_site_fract_y
_atom_site_fract_z
_atom_site_U_iso_or_equiv
_atom_site_adp_type
_atom_site_occupancy
_atom_site_refinement_flags_posn
O1 O 0.78066(4) 0.19554(14) 0.85594(4) 0.0581(3) Uani 1.000000 .
O3 O -0.02113(5) 0.24232(16) 0.43273(4) 0.0683(3) Uani 1.000000 .
O2 O 0.42084(4) 0.27394(17) 0.72126(5) 0.0711(3) Uani 1.000000 .
N2 N 0.57822(4) 0.23179(15) 0.60974(4) 0.0443(2) Uani 1.000000 .
N1 N 0.51811(4) 0.24466(14) 0.57642(4) 0.0435(2) Uani 1.000000 .
N4 N 0.17537(4) 0.39565(15) 0.67670(4) 0.0465(3) Uani 1.000000 .
N3 N 0.23507(4) 0.41833(15) 0.70999(4) 0.0450(2) Uani 1.000000 .
O4 O 0.33252(4) 0.41262(18) 0.56454(4) 0.0762(3) Uani 1.000000 .
C5 C 0.62507(5) 0.21549(17) 0.71590(5) 0.0418(3) Uani 1.000000 .
C8 C 0.57036(5) 0.23060(17) 0.66622(5) 0.0418(3) Uani 1.000000 .
C31 C 0.18334(5) 0.39291(17) 0.62041(5) 0.0442(3) Uani 1.000000 .
C4 C 0.68319(5) 0.29409(19) 0.71236(5) 0.0473(3) Uani 1.000000 .
C12 C 0.50880(5) 0.25054(17) 0.51282(5) 0.0426(3) Uani 1.000000 .
C28 C 0.12912(5) 0.36377(18) 0.57120(5) 0.0450(3) Uani 1.000000 .
C35 C 0.24367(5) 0.42006(17) 0.77361(5) 0.0441(3) Uani 1.000000 .
C2 C 0.72778(6) 0.19681(18) 0.81187(5) 0.0451(3) Uani 1.000000 .
C6 C 0.62064(6) 0.12470(19) 0.76805(5) 0.0488(3) Uani 1.000000 .
C14 C 0.54867(6) 0.30950(19) 0.42400(6) 0.0486(3) Uani 1.000000 .
C11 C 0.47418(6) 0.25218(17) 0.61074(5) 0.0456(3) Uani 1.000000 .
C15 C 0.49108(6) 0.26150(17) 0.38815(5) 0.0443(3) Uani 1.000000 .
C13 C 0.55746(6) 0.30615(19) 0.48551(5) 0.0479(3) Uani 1.000000 .
C9 C 0.50515(5) 0.24460(17) 0.66913(5) 0.0441(3) Uani 1.000000 .
C3 C 0.73368(6) 0.28549(19) 0.75955(6) 0.0502(3) Uani 1.000000 .
C17 C 0.45099(6) 0.20176(19) 0.47834(6) 0.0485(3) Uani 1.000000 .
C34 C 0.27872(6) 0.43121(18) 0.67562(6) 0.0483(3) Uani 1.000000 .
C38 C 0.25890(5) 0.41883(17) 0.89824(5) 0.0444(3) Uani 1.000000 .
C36 C 0.19410(6) 0.46999(19) 0.80039(6) 0.0498(3) Uani 1.000000 .
C32 C 0.24808(6) 0.41528(18) 0.61720(5) 0.0464(3) Uani 1.000000 .
C29 C 0.08034(6) 0.24641(18) 0.57838(6) 0.0482(3) Uani 1.000000 .
C41 C 0.26640(6) 0.41764(17) 0.96448(5) 0.0458(3) Uani 1.000000 .
C27 C 0.12494(6) 0.44797(19) 0.51608(6) 0.0520(3) Uani 1.000000 .
C40 C 0.30130(6) 0.36947(19) 0.80843(6) 0.0505(3) Uani 1.000000 .
C26 C 0.07573(6) 0.4119(2) 0.46878(6) 0.0539(3) Uani 1.000000 .
C7 C 0.67103(6) 0.11490(19) 0.81589(5) 0.0506(3) Uani 1.000000 .
C18 C 0.48266(6) 0.26934(17) 0.32194(5) 0.0466(3) Uani 1.000000 .
C39 C 0.30825(6) 0.36967(19) 0.86990(6) 0.0494(3) Uani 1.000000 .
C37 C 0.20202(6) 0.46922(19) 0.86194(6) 0.0505(3) Uani 1.000000 .
C16 C 0.44233(6) 0.20885(18) 0.41675(6) 0.0483(3) Uani 1.000000 .
C25 C 0.02868(6) 0.2912(2) 0.47650(6) 0.0509(3) Uani 1.000000 .
C23 C 0.42560(6) 0.32274(19) 0.28648(6) 0.0527(3) Uani 1.000000 .
C10 C 0.47702(6) 0.2742(2) 0.72118(6) 0.0522(3) Uani 1.000000 .
C30 C 0.03068(6) 0.2122(2) 0.53205(6) 0.0523(3) Uani 1.000000 .
C42 C 0.32466(6) 0.4484(2) 1.00175(6) 0.0574(4) Uani 1.000000 .
C46 C 0.21480(6) 0.3884(2) 0.99179(6) 0.0565(3) Uani 1.000000 .
C33 C 0.27704(6) 0.3956(2) 0.56543(6) 0.0574(4) Uani 1.000000 .
C19 C 0.53216(7) 0.2272(2) 0.29331(6) 0.0597(4) Uani 1.000000 .
C45 C 0.22047(7) 0.3901(2) 1.05308(6) 0.0624(4) Uani 1.000000 .
C22 C 0.41915(7) 0.3361(2) 0.22536(6) 0.0642(4) Uani 1.000000 .
C44 C 0.27844(7) 0.4201(2) 1.08921(6) 0.0655(4) Uani 1.000000 .
C43 C 0.33042(7) 0.4496(2) 1.06318(6) 0.0680(4) Uani 1.000000 .
C21 C 0.46918(8) 0.2942(2) 0.19773(6) 0.0681(4) Uani 1.000000 .
C20 C 0.52560(8) 0.2387(2) 0.23196(7) 0.0681(4) Uani 1.000000 .
C1 C 0.77528(8) 0.1201(2) 0.91225(6) 0.0699(4) Uani 1.000000 .
C24 C -0.02091(8) 0.3019(3) 0.37372(7) 0.0832(6) Uani 1.000000 .
H7 H 0.66674(6) 0.05356(19) 0.85055(5) 0.0607(4) Uiso 1.000000 R
H6 H 0.58272(6) 0.06864(19) 0.77106(5) 0.0585(4) Uiso 1.000000 R
H4 H 0.68786(5) 0.35337(19) 0.67744(5) 0.0568(4) Uiso 1.000000 R
H3 H 0.77191(6) 0.33937(19) 0.75635(6) 0.0603(4) Uiso 1.000000 R
H17 H 0.41813(6) 0.16437(19) 0.49666(6) 0.0582(4) Uiso 1.000000 R
H16 H 0.40320(6) 0.17790(18) 0.39390(6) 0.0580(4) Uiso 1.000000 R
H14 H 0.58198(6) 0.34466(19) 0.40595(6) 0.0584(4) Uiso 1.000000 R
H13 H 0.59602(6) 0.34121(19) 0.50855(5) 0.0575(4) Uiso 1.000000 R
H19 H 0.57067(7) 0.1903(2) 0.31603(6) 0.0717(4) Uiso 1.000000 R
H20 H 0.55936(8) 0.2090(2) 0.21377(7) 0.0817(5) Uiso 1.000000 R
H21 H 0.46467(8) 0.3034(2) 0.15641(6) 0.0817(5) Uiso 1.000000 R
H22 H 0.38084(7) 0.3736(2) 0.20241(6) 0.0770(5) Uiso 1.000000 R
H23 H 0.39137(6) 0.34975(19) 0.30435(6) 0.0632(4) Uiso 1.000000 R
H30 H -0.00181(6) 0.1355(2) 0.53801(6) 0.0628(4) Uiso 1.000000 R
H29 H 0.08148(6) 0.19041(18) 0.61515(6) 0.0578(4) Uiso 1.000000 R
H27 H 0.15597(6) 0.53066(19) 0.51081(6) 0.0624(4) Uiso 1.000000 R
H26 H 0.07425(6) 0.4684(2) 0.43204(6) 0.0647(4) Uiso 1.000000 R
H40 H 0.33483(6) 0.33582(19) 0.79046(6) 0.0606(4) Uiso 1.000000 R
H39 H 0.34692(6) 0.33611(19) 0.89307(6) 0.0593(4) Uiso 1.000000 R
H37 H 0.16837(6) 0.50337(19) 0.87966(6) 0.0606(4) Uiso 1.000000 R
H36 H 0.15554(6) 0.50398(19) 0.77710(6) 0.0597(4) Uiso 1.000000 R
H46 H 0.17533(6) 0.3670(2) 0.96797(6) 0.0678(4) Uiso 1.000000 R
H45 H 0.18505(7) 0.3709(2) 1.07003(6) 0.0749(5) Uiso 1.000000 R
H44 H 0.28259(7) 0.4205(2) 1.13061(6) 0.0785(5) Uiso 1.000000 R
H43 H 0.36974(7) 0.4706(2) 1.08732(6) 0.0816(5) Uiso 1.000000 R
H42 H 0.36019(6) 0.4683(2) 0.98505(6) 0.0689(4) Uiso 1.000000 R
H11 H 0.43069(6) 0.26094(17) 0.59738(5) 0.0547(4) Uiso 1.000000 R
H34 H 0.32192(6) 0.44791(18) 0.68890(6) 0.0579(4) Uiso 1.000000 R
H10 H 0.50429(6) 0.2950(2) 0.75746(6) 0.0626(4) Uiso 1.000000 R
H33 H 0.25043(6) 0.3671(2) 0.52941(6) 0.0689(4) Uiso 1.000000 R
H1a H 0.7639(6) -0.0055(5) 0.90722(11) 0.1048(7) Uiso 1.000000 GR
H1b H 0.81503(18) 0.1310(15) 0.93954(18) 0.1048(7) Uiso 1.000000 GR
H1c H 0.7432(4) 0.1839(11) 0.9280(3) 0.1048(7) Uiso 1.000000 GR
H24a H -0.0553(4) 0.2462(14) 0.34666(10) 0.1248(8) Uiso 1.000000 GR
H24b H -0.0257(6) 0.4312(4) 0.37176(15) 0.1248(8) Uiso 1.000000 GR
H24c H 0.0184(3) 0.2689(16) 0.3627(2) 0.1248(8) Uiso 1.000000 GR

loop_
_atom_site_aniso_label
_atom_site_aniso_U_11
_atom_site_aniso_U_22
_atom_site_aniso_U_33
_atom_site_aniso_U_12
_atom_site_aniso_U_13
_atom_site_aniso_U_23
O1 0.0486(5) 0.0796(7) 0.0424(5) 0.0007(5) -0.0004(4) 0.0037(5)
O3 0.0532(6) 0.1008(9) 0.0463(5) -0.0114(5) -0.0017(4) -0.0040(5)
O2 0.0421(5) 0.1076(9) 0.0683(6) 0.0008(5) 0.0226(4) 0.0023(6)
N2 0.0349(5) 0.0563(6) 0.0410(5) 0.0034(4) 0.0055(4) -0.0002(5)
N1 0.0350(5) 0.0545(6) 0.0402(5) 0.0031(4) 0.0051(4) 0.0015(4)
N4 0.0360(5) 0.0575(7) 0.0452(6) -0.0016(5) 0.0054(4) -0.0049(5)
N3 0.0363(5) 0.0549(6) 0.0430(5) 0.0004(4) 0.0055(4) -0.0022(5)
O4 0.0419(5) 0.1251(10) 0.0645(6) -0.0027(6) 0.0174(4) 0.0089(6)
C5 0.0376(6) 0.0485(7) 0.0396(6) 0.0015(5) 0.0083(5) -0.0013(5)
C8 0.0389(6) 0.0459(7) 0.0411(6) -0.0007(5) 0.0088(5) -0.0001(5)
C31 0.0411(6) 0.0478(7) 0.0439(6) 0.0005(5) 0.0085(5) -0.0032(5)
C4 0.0416(6) 0.0601(8) 0.0414(6) -0.0005(6) 0.0111(5) 0.0079(6)
C12 0.0390(6) 0.0475(7) 0.0404(6) 0.0052(5) 0.0054(5) 0.0004(5)
C28 0.0388(6) 0.0524(7) 0.0441(7) 0.0020(5) 0.0085(5) -0.0060(6)
C35 0.0413(6) 0.0475(7) 0.0428(6) -0.0020(5) 0.0063(5) -0.0019(5)
C2 0.0409(6) 0.0543(7) 0.0389(6) 0.0037(5) 0.0050(5) -0.0023(5)
C6 0.0405(6) 0.0594(8) 0.0476(7) -0.0055(6) 0.0113(5) 0.0041(6)
C14 0.0376(6) 0.0621(8) 0.0462(7) 0.0007(6) 0.0081(5) 0.0041(6)
C11 0.0343(6) 0.0559(8) 0.0469(7) 0.0005(5) 0.0089(5) 0.0005(6)
C15 0.0412(6) 0.0470(7) 0.0437(7) 0.0058(5) 0.0054(5) 0.0004(5)
C13 0.0363(6) 0.0596(8) 0.0460(7) 0.0001(6) 0.0034(5) 0.0006(6)
C9 0.0364(6) 0.0513(7) 0.0452(7) -0.0015(5) 0.0089(5) 0.0005(5)
C3 0.0380(6) 0.0628(8) 0.0502(7) -0.0039(6) 0.0092(5) 0.0056(6)
C17 0.0382(6) 0.0601(8) 0.0477(7) -0.0022(6) 0.0091(5) 0.0012(6)
C34 0.0357(6) 0.0594(8) 0.0496(7) 0.0001(6) 0.0079(5) 0.0010(6)
C38 0.0406(6) 0.0463(7) 0.0458(7) -0.0046(5) 0.0073(5) -0.0026(5)
C36 0.0368(6) 0.0618(8) 0.0491(7) 0.0052(6) 0.0044(5) -0.0015(6)
C32 0.0387(6) 0.0544(8) 0.0461(7) 0.0003(5) 0.0084(5) 0.0003(6)
C29 0.0455(7) 0.0601(8) 0.0400(6) -0.0017(6) 0.0108(5) -0.0033(6)
C41 0.0448(7) 0.0458(7) 0.0464(7) -0.0021(5) 0.0077(5) -0.0000(5)
C27 0.0450(7) 0.0587(8) 0.0520(7) -0.0038(6) 0.0086(5) 0.0030(6)
C40 0.0383(6) 0.0641(8) 0.0496(7) 0.0047(6) 0.0101(5) -0.0029(6)
C26 0.0503(7) 0.0668(9) 0.0441(7) 0.0024(6) 0.0078(6) 0.0051(6)
C7 0.0504(7) 0.0625(8) 0.0403(6) 0.0006(6) 0.0119(5) 0.0077(6)
C18 0.0470(7) 0.0482(7) 0.0435(7) 0.0020(5) 0.0055(5) -0.0002(5)
C39 0.0377(6) 0.0612(8) 0.0475(7) 0.0026(6) 0.0036(5) 0.0006(6)
C37 0.0398(6) 0.0630(8) 0.0492(7) 0.0032(6) 0.0100(5) -0.0052(6)
C16 0.0387(6) 0.0578(8) 0.0465(7) -0.0012(6) 0.0031(5) -0.0027(6)
C25 0.0409(7) 0.0666(9) 0.0435(7) 0.0025(6) 0.0041(5) -0.0066(6)
C23 0.0475(7) 0.0599(8) 0.0483(7) 0.0031(6) 0.0035(6) -0.0022(6)
C10 0.0409(7) 0.0686(9) 0.0486(7) -0.0010(6) 0.0126(5) 0.0011(6)
C30 0.0444(7) 0.0658(9) 0.0479(7) -0.0084(6) 0.0115(5) -0.0068(6)
C42 0.0462(7) 0.0737(9) 0.0510(8) -0.0059(7) 0.0060(6) 0.0046(7)
C46 0.0475(7) 0.0714(9) 0.0508(7) -0.0083(7) 0.0096(6) -0.0035(7)
C33 0.0419(7) 0.0827(10) 0.0480(7) 0.0013(7) 0.0093(5) 0.0017(7)
C19 0.0538(8) 0.0765(10) 0.0492(8) 0.0136(7) 0.0103(6) 0.0049(7)
C45 0.0583(8) 0.0787(10) 0.0530(8) -0.0045(7) 0.0179(6) 0.0002(7)
C22 0.0616(9) 0.0748(10) 0.0501(8) 0.0050(8) -0.0041(6) 0.0045(7)
C44 0.0708(9) 0.0803(11) 0.0446(7) -0.0006(8) 0.0096(7) 0.0024(7)
C43 0.0564(8) 0.0909(12) 0.0511(8) -0.0074(8) -0.0035(6) 0.0036(8)
C21 0.0814(11) 0.0797(11) 0.0421(7) 0.0029(9) 0.0094(7) 0.0041(7)
C20 0.0689(10) 0.0873(12) 0.0516(8) 0.0108(8) 0.0204(7) 0.0035(8)
C1 0.0733(10) 0.0866(12) 0.0449(7) 0.0029(9) -0.0006(7) 0.0105(8)
C24 0.0675(10) 0.1350(17) 0.0438(8) -0.0069(10) 0.0026(7) -0.0030(9)

loop_
_geom_bond_atom_site_label_1
_geom_bond_atom_site_label_2
_geom_bond_distance
_geom_bond_site_symmetry_2
_geom_bond_publ_flag
O1 C2 1.3660(14) . ?
O1 C1 1.4233(17) . ?
O3 C25 1.3651(15) . ?
O3 C24 1.4151(18) . ?
O2 C10 1.2107(15) . ?
N2 N1 1.3727(13) . ?
N2 C8 1.3295(15) . ?
N1 C12 1.4243(15) . ?
N1 C11 1.3395(15) . ?
N4 N3 1.3721(13) . ?
N4 C31 1.3260(15) . ?
N3 C35 1.4251(15) . ?
N3 C34 1.3377(16) . ?
O4 C33 1.2061(15) . ?
C5 C8 1.4727(16) . ?
C5 C4 1.3965(16) . ?
C5 C6 1.3830(17) . ?
C8 C9 1.4229(16) . ?
C31 C28 1.4709(16) . ?
C31 C32 1.4204(16) . ?
C4 C3 1.3758(17) . ?
C4 H4 0.9300 . ?
C12 C13 1.3804(17) . ?
C12 C17 1.3863(16) . ?
C28 C29 1.3956(17) . ?
C28 C27 1.3882(18) . ?
C35 C36 1.3782(17) . ?
C35 C40 1.3896(17) . ?
C2 C3 1.3867(17) . ?
C2 C7 1.3828(18) . ?
C6 C7 1.3844(17) . ?
C6 H6 0.9300 . ?
C14 C15 1.3934(17) . ?
C14 C13 1.3774(17) . ?
C14 H14 0.9300 . ?
C11 C9 1.3697(17) . ?
C11 H11 0.9300 . ?
C15 C18 1.4849(17) . ?
C15 C16 1.3936(18) . ?
C13 H13 0.9300 . ?
C9 C10 1.4481(17) . ?
C3 H3 0.9300 . ?
C17 C16 1.3801(17) . ?
C17 H17 0.9300 . ?
C34 C32 1.3718(17) . ?
C34 H34 0.9300 . ?
C38 C41 1.4862(17) . ?
C38 C39 1.3939(17) . ?
C38 C37 1.3908(17) . ?
C36 C37 1.3792(17) . ?
C36 H36 0.9300 . ?
C32 C33 1.4437(18) . ?
C29 C30 1.3739(17) . ?
C29 H29 0.9300 . ?
C41 C42 1.3919(17) . ?
C41 C46 1.3912(18) . ?
C27 C26 1.3842(18) . ?
C27 H27 0.9300 . ?
C40 C39 1.3791(17) . ?
C40 H40 0.9300 . ?
C26 C25 1.3862(19) . ?
C26 H26 0.9300 . ?
C7 H7 0.9300 . ?
C18 C23 1.3917(17) . ?
C18 C19 1.3883(18) . ?
C39 H39 0.9300 . ?
C37 H37 0.9300 . ?
C16 H16 0.9300 . ?
C25 C30 1.3864(19) . ?
C23 C22 1.3759(18) . ?
C23 H23 0.9300 . ?
C10 H10 0.9300 . ?
C30 H30 0.9300 . ?
C42 C43 1.3807(19) . ?
C42 H42 0.9300 . ?
C46 C45 1.3777(19) . ?
C46 H46 0.9300 . ?
C33 H33 0.9300 . ?
C19 C20 1.3799(19) . ?
C19 H19 0.9300 . ?
C45 C44 1.375(2) . ?
C45 H45 0.9300 . ?
C22 C21 1.384(2) . ?
C22 H22 0.9300 . ?
C44 C43 1.382(2) . ?
C44 H44 0.9300 . ?
C43 H43 0.9300 . ?
C21 C20 1.374(2) . ?
C21 H21 0.9300 . ?
C20 H20 0.9300 . ?
C1 H1a 0.9600 . ?
C1 H1b 0.9600 . ?
C1 H1c 0.9600 . ?
C24 H24a 0.9600 . ?
C24 H24b 0.9600 . ?
C24 H24c 0.9600 . ?

loop_
_geom_angle_atom_site_label_1
_geom_angle_atom_site_label_2
_geom_angle_atom_site_label_3
_geom_angle
_geom_angle_site_symmetry_1
_geom_angle_site_symmetry_3
_geom_angle_publ_flag
C1 O1 C2 117.64(11) . . ?
C24 O3 C25 117.74(12) . . ?
C8 N2 N1 104.65(9) . . ?
C12 N1 N2 119.84(9) . . ?
C11 N1 N2 112.20(10) . . ?
C11 N1 C12 127.96(10) . . ?
C31 N4 N3 104.72(9) . . ?
C35 N3 N4 119.19(9) . . ?
C34 N3 N4 112.03(10) . . ?
C34 N3 C35 128.75(10) . . ?
C4 C5 C8 121.22(11) . . ?
C6 C5 C8 121.28(11) . . ?
C6 C5 C4 117.50(11) . . ?
C5 C8 N2 120.78(10) . . ?
C9 C8 N2 110.82(10) . . ?
C9 C8 C5 128.41(11) . . ?
C28 C31 N4 120.49(10) . . ?
C32 C31 N4 111.05(10) . . ?
C32 C31 C28 128.44(11) . . ?
C3 C4 C5 121.25(11) . . ?
H4 C4 C5 119.37(7) . . ?
H4 C4 C3 119.37(7) . . ?
C13 C12 N1 119.80(10) . . ?
C17 C12 N1 120.24(11) . . ?
C17 C12 C13 119.96(11) . . ?
C29 C28 C31 120.47(11) . . ?
C27 C28 C31 121.84(11) . . ?
C27 C28 C29 117.68(11) . . ?
C36 C35 N3 119.49(10) . . ?
C40 C35 N3 120.33(11) . . ?
C40 C35 C36 120.18(11) . . ?
C3 C2 O1 115.68(11) . . ?
C7 C2 O1 124.85(11) . . ?
C7 C2 C3 119.46(11) . . ?
C7 C6 C5 121.88(11) . . ?
H6 C6 C5 119.06(7) . . ?
H6 C6 C7 119.06(7) . . ?
C13 C14 C15 121.61(11) . . ?
H14 C14 C15 119.20(7) . . ?
H14 C14 C13 119.20(7) . . ?
C9 C11 N1 107.33(10) . . ?
H11 C11 N1 126.33(7) . . ?
H11 C11 C9 126.33(7) . . ?
C18 C15 C14 120.41(11) . . ?
C16 C15 C14 117.60(11) . . ?
C16 C15 C18 121.98(11) . . ?
C14 C13 C12 119.74(11) . . ?
H13 C13 C12 120.13(7) . . ?
H13 C13 C14 120.13(7) . . ?
C11 C9 C8 104.99(10) . . ?
C10 C9 C8 128.43(11) . . ?
C10 C9 C11 125.90(11) . . ?
C2 C3 C4 120.24(11) . . ?
H3 C3 C4 119.88(7) . . ?
H3 C3 C2 119.88(7) . . ?
C16 C17 C12 119.81(11) . . ?
H17 C17 C12 120.10(7) . . ?
H17 C17 C16 120.10(7) . . ?
C32 C34 N3 107.48(10) . . ?
H34 C34 N3 126.26(7) . . ?
H34 C34 C32 126.26(7) . . ?
C39 C38 C41 121.67(11) . . ?
C37 C38 C41 121.09(11) . . ?
C37 C38 C39 117.24(11) . . ?
C37 C36 C35 119.60(11) . . ?
H36 C36 C35 120.20(7) . . ?
H36 C36 C37 120.20(7) . . ?
C34 C32 C31 104.72(11) . . ?
C33 C32 C31 127.83(12) . . ?
C33 C32 C34 126.73(11) . . ?
C30 C29 C28 121.13(12) . . ?
H29 C29 C28 119.44(7) . . ?
H29 C29 C30 119.44(8) . . ?
C42 C41 C38 121.83(11) . . ?
C46 C41 C38 120.97(11) . . ?
C46 C41 C42 117.19(12) . . ?
C26 C27 C28 121.64(12) . . ?
H27 C27 C28 119.18(7) . . ?
H27 C27 C26 119.18(8) . . ?
C39 C40 C35 119.32(11) . . ?
H40 C40 C35 120.34(7) . . ?
H40 C40 C39 120.34(7) . . ?
C25 C26 C27 119.62(12) . . ?
H26 C26 C27 120.19(8) . . ?
H26 C26 C25 120.19(8) . . ?
C6 C7 C2 119.65(11) . . ?
H7 C7 C2 120.18(7) . . ?
H7 C7 C6 120.18(7) . . ?
C23 C18 C15 121.48(11) . . ?
C19 C18 C15 120.89(11) . . ?
C19 C18 C23 117.62(12) . . ?
C40 C39 C38 121.79(11) . . ?
H39 C39 C38 119.10(7) . . ?
H39 C39 C40 119.10(7) . . ?
C36 C37 C38 121.87(11) . . ?
H37 C37 C38 119.07(7) . . ?
H37 C37 C36 119.07(7) . . ?
C17 C16 C15 121.27(11) . . ?
H16 C16 C15 119.37(7) . . ?
H16 C16 C17 119.37(7) . . ?
C26 C25 O3 124.66(12) . . ?
C30 C25 O3 115.94(12) . . ?
C30 C25 C26 119.40(12) . . ?
C22 C23 C18 120.90(13) . . ?
H23 C23 C18 119.55(8) . . ?
H23 C23 C22 119.55(8) . . ?
C9 C10 O2 125.24(13) . . ?
H10 C10 O2 117.38(8) . . ?
H10 C10 C9 117.38(7) . . ?
C25 C30 C29 120.44(12) . . ?
H30 C30 C29 119.78(8) . . ?
H30 C30 C25 119.78(8) . . ?
C43 C42 C41 120.92(13) . . ?
H42 C42 C41 119.54(8) . . ?
H42 C42 C43 119.54(8) . . ?
C45 C46 C41 121.92(12) . . ?
H46 C46 C41 119.04(8) . . ?
H46 C46 C45 119.04(8) . . ?
C32 C33 O4 126.05(13) . . ?
H33 C33 O4 116.97(8) . . ?
H33 C33 C32 116.97(7) . . ?
C20 C19 C18 121.57(13) . . ?
H19 C19 C18 119.22(8) . . ?
H19 C19 C20 119.22(9) . . ?
C44 C45 C46 120.08(13) . . ?
H45 C45 C46 119.96(8) . . ?
H45 C45 C44 119.96(8) . . ?
C21 C22 C23 120.55(13) . . ?
H22 C22 C23 119.73(8) . . ?
H22 C22 C21 119.73(8) . . ?
C43 C44 C45 119.11(13) . . ?
H44 C44 C45 120.44(8) . . ?
H44 C44 C43 120.44(8) . . ?
C44 C43 C42 120.76(13) . . ?
H43 C43 C42 119.62(8) . . ?
H43 C43 C44 119.62(8) . . ?
C20 C21 C22 119.35(13) . . ?
H21 C21 C22 120.32(8) . . ?
H21 C21 C20 120.32(9) . . ?
C21 C20 C19 120.01(14) . . ?
H20 C20 C19 120.00(9) . . ?
H20 C20 C21 120.00(9) . . ?
H1a C1 O1 109.5 . . ?
H1b C1 O1 109.5 . . ?
H1b C1 H1a 109.5 . . ?
H1c C1 O1 109.5 . . ?
H1c C1 H1a 109.5 . . ?
H1c C1 H1b 109.5 . . ?
H24a C24 O3 109.5 . . ?
H24b C24 O3 109.5 . . ?
H24b C24 H24a 109.5 . . ?
H24c C24 O3 109.5 . . ?
H24c C24 H24a 109.5 . . ?
H24c C24 H24b 109.5 . . ?

_iucr_refine_fcf_details         
;
data_SC-4_SC-4_CCDC1
_computing_structure_refinement   'olex2.refine (Bourhis et al., 2015)'
_shelx_refln_list_code            4
loop_
  _space_group_symop_id
  _space_group_symop_operation_xyz
  1  x,y,z
  2  -x+1/2,y+1/2,-z+1/2
  3  -x,-y,-z
  4  x-1/2,-y-1/2,z-1/2

_space_group_crystal_system       monoclinic
_space_group_IT_number            14
_space_group_name_H-M_alt         'P 1 21/n 1'
_space_group_name_Hall            '-P 2ybc (x-z,y,z)'
_symmetry_space_group_name_H-M    'P 1 21/n 1'
_symmetry_space_group_name_Hall   '-P 2ybc (x-z,y,z)'
_symmetry_Int_Tables_number       14
_cell_length_a                    21.54552(17)
_cell_length_b                    7.38135(7)
_cell_length_c                    22.77667(19)
_cell_angle_alpha                 90
_cell_angle_beta                  101.0921(8)
_cell_angle_gamma                 90
_cell_volume                      3554.62(5)
loop_
  _refln_index_h
  _refln_index_k
  _refln_index_l
  _refln_F_squared_calc
  _refln_F_squared_meas
  _refln_F_squared_sigma
  _refln_F_squared_weight
  _refln_observed_status
-25 0 -1 166.474 178.931 12.749 2.964 o
-25 0 1 44.273 39.235 3.601 24.195 o
-25 0 3 47.239 53.836 4.551 18.337 o
-25 0 5 12.560 8.907 2.750 71.125 o
-25 0 7 54.459 78.437 5.954 12.438 o
-25 0 9 33.165 49.620 4.632 21.434 o
-25 0 11 59.214 64.225 4.970 14.628 o
-25 1 -1 37.897 36.331 2.092 34.748 o
-25 1 0 41.880 39.077 2.207 31.231 o
-25 1 1 2.221 4.362 1.168 335.523 o
-25 1 2 23.668 24.659 1.885 54.655 o
-25 1 3 100.594 109.114 4.652 9.210 o
-25 1 4 150.176 161.914 5.818 5.387 o
-25 1 5 189.535 202.857 9.837 3.232 o
-25 1 6 75.429 79.940 6.017 10.544 o
-25 1 7 5.230 9.464 2.720 90.240 o
-25 1 8 37.697 39.877 4.431 22.379 o
-25 1 9 0.127 -1.170 2.211 204.652 o
-25 1 10 0.267 1.495 2.146 202.838 o
-25 1 11 32.144 30.785 3.674 29.787 o
-25 2 2 6.328 1.753 1.616 189.448 o
-25 2 3 44.760 45.697 2.846 25.982 o
-25 2 4 2.312 4.243 1.398 279.615 o
-25 2 5 12.473 13.635 2.641 69.360 o
-25 2 6 8.109 6.640 2.308 104.093 o
-25 2 7 10.594 9.338 2.412 86.046 o
-25 2 8 25.572 29.108 3.473 34.939 o
-24 0 -4 67.423 77.355 3.804 14.853 o
-24 0 -2 0.881 1.851 1.509 342.793 o
-24 0 0 0.243 -0.882 1.709 335.610 o
-24 0 2 56.768 55.081 2.680 21.324 o
-24 0 4 0.583 2.333 1.477 357.081 o
-24 0 6 3.123 5.117 1.967 168.290 o
-24 0 8 5.673 9.288 2.125 119.460 o
-24 0 10 152.211 181.051 9.565 3.939 o
-24 0 12 9.175 5.826 2.615 87.982 o
-24 0 14 89.808 72.297 5.307 10.642 o
-24 1 -4 12.540 15.752 1.338 102.559 o
-24 1 -3 16.015 27.848 2.221 59.014 o
-24 1 -2 43.790 72.901 4.748 16.731 o
-24 1 -1 28.215 27.090 2.156 45.346 o
-24 1 0 3.929 4.019 1.356 248.014 o
-24 1 1 0.007 0.925 1.327 522.414 o
-24 1 2 95.731 96.815 3.930 10.610 o
-24 1 3 92.444 99.954 2.614 11.838 o
-24 1 4 1.097 2.750 1.008 522.020 o
-24 1 5 13.605 9.926 2.090 86.669 o
-24 1 6 0.028 -0.773 1.389 520.909 o
-24 1 7 18.274 13.917 1.823 75.168 o
-24 1 8 70.263 84.636 6.660 9.895 o
-24 1 9 0.019 0.479 2.507 158.405 o
-24 1 10 127.558 129.721 8.041 5.519 o
-24 1 11 8.600 9.312 2.763 79.267 o
-24 1 12 1.659 1.680 2.228 171.497 o
-24 1 13 47.476 37.697 4.124 21.453 o
-24 1 14 44.704 37.645 4.004 22.637 o
-24 2 -3 26.502 22.956 2.856 42.080 o
-24 2 -2 105.295 114.616 4.596 8.788 o
-24 2 -1 51.820 60.508 5.890 13.731 o
-24 2 0 115.329 123.732 5.072 7.695 o
-24 2 1 23.287 34.032 2.826 40.532 o
-24 2 2 6.249 1.603 1.502 205.417 o
-24 2 3 52.660 59.282 3.622 19.374 o
-24 2 4 0.019 0.545 1.788 305.772 o
-24 2 5 7.111 6.279 4.614 40.091 o
-24 2 6 19.352 17.676 3.340 44.769 o
-24 2 7 24.143 15.755 3.256 42.589 o
-24 2 8 33.488 27.509 3.887 28.549 o
-24 2 9 9.217 8.778 2.761 78.455 o
-24 2 10 42.659 41.908 4.384 21.109 o
-24 2 11 27.394 23.442 3.572 34.667 o
-24 2 12 0.157 1.450 1.839 272.581 o
-24 3 2 29.183 34.844 3.970 28.280 o
-24 3 3 2.305 -0.388 2.199 177.445 o
-24 3 4 234.175 203.673 9.659 2.792 o
-24 3 5 264.393 269.564 11.494 2.090 o
-24 3 6 24.588 18.813 3.231 41.316 o
-24 3 7 0.987 -1.150 2.118 208.257 o
-23 0 -7 54.688 39.331 4.069 19.788 o
-23 0 -5 13.567 15.194 4.229 38.476 o
-23 0 -3 10.270 11.082 1.543 118.434 o
-23 0 -1 0.934 1.123 1.283 459.116 o
-23 0 1 245.320 240.863 6.050 2.946 o
-23 0 3 71.959 74.028 3.366 15.141 o
-23 0 5 8.184 12.086 2.115 101.245 o
-23 0 7 8.943 15.132 2.702 73.534 o
-23 0 9 12.614 14.010 2.510 72.040 o
-23 0 11 177.078 178.265 14.479 2.534 o
-23 0 13 10.897 9.846 3.410 56.809 o
-23 0 15 30.726 34.070 4.063 27.274 o
-23 1 -7 39.731 32.897 3.605 26.763 o
-23 1 -6 1.033 0.370 1.386 426.082 o
-23 1 -5 5.684 7.711 1.412 179.487 o
-23 1 -4 10.661 7.802 1.491 128.474 o
-23 1 -3 1.055 0.202 1.289 483.373 o
-23 1 -2 0.901 2.883 0.964 561.416 o
-23 1 -1 1.276 0.679 0.985 643.476 o
-23 1 0 7.354 8.208 1.191 173.830 o
-23 1 1 179.806 195.696 3.984 4.655 o
-23 1 2 60.389 63.456 2.305 20.145 o
-23 1 3 1108.610 1207.560 13.813 0.221 o
-23 1 4 9.574 14.558 1.441 116.736 o
-23 1 5 51.460 54.911 2.138 24.259 o
-23 1 6 68.404 80.964 4.158 13.910 o
-23 1 7 77.421 102.461 4.434 11.441 o
-23 1 8 5.044 1.482 1.571 217.537 o
-23 1 9 17.727 12.915 1.996 74.023 o
-23 1 10 16.590 17.576 2.069 69.861 o
-23 1 11 126.395 124.885 4.556 7.424 o
-23 1 12 0.438 -0.010 1.260 577.507 o
-23 1 13 193.515 159.142 9.110 3.618 o
-23 1 14 45.089 39.128 4.514 20.383 o
-23 1 15 6.968 3.691 2.468 107.040 o
-23 1 16 0.901 0.424 1.619 333.239 o
-23 2 -5 3.867 0.389 2.207 158.091 o
-23 2 -4 77.216 72.359 17.266 2.835 o
-23 2 -3 4.671 0.967 1.395 260.296 o
-23 2 -2 1.077 0.830 1.657 306.291 o
-23 2 -1 29.652 29.570 2.961 36.496 o
-23 2 0 155.402 180.844 6.802 4.713 o
-23 2 1 213.635 218.861 7.677 3.240 o
-23 2 2 37.639 35.653 3.275 28.771 o
-23 2 3 0.862 3.112 1.813 241.428 o
-23 2 4 203.927 217.211 8.341 3.259 o
-23 2 5 240.726 259.258 8.534 2.623 o
-23 2 6 78.862 82.181 6.729 9.360 o
-23 2 7 92.122 103.304 7.600 7.361 o
-23 2 8 30.149 21.176 2.589 42.362 o
-23 2 9 0.446 1.338 1.601 339.377 o
-23 2 10 3.458 4.331 1.732 197.614 o
-23 2 11 34.411 31.542 2.808 34.114 o
-23 2 12 41.399 30.757 4.195 23.680 o
-23 2 13 30.451 18.064 3.353 36.348 o
-23 2 14 52.735 43.730 4.543 18.278 o
-23 2 15 10.876 13.545 2.748 69.869 o
-23 3 -3 4.837 12.517 4.668 38.802 o
-23 3 -2 1.764 2.191 1.386 338.343 o
-23 3 -1 23.540 28.213 2.615 44.832 o
-23 3 0 102.730 90.126 9.188 6.053 o
-23 3 1 39.529 40.245 3.185 27.532 o
-23 3 2 11.233 8.742 1.934 103.014 o
-23 3 3 9.020 8.341 1.981 112.104 o
-23 3 4 171.494 169.393 9.620 3.726 o
-23 3 5 72.382 66.426 6.098 11.174 o
-23 3 6 154.412 162.699 16.459 2.355 o
-23 3 7 29.858 29.345 2.726 38.283 o
-23 3 8 0.180 0.204 1.442 462.954 o
-23 3 9 0.725 -0.381 1.389 459.819 o
-23 3 10 45.168 39.184 3.802 23.115 o
-23 3 11 37.728 43.503 3.892 24.279 o
-23 3 12 5.316 5.797 1.842 155.213 o
-23 4 2 3.741 -0.379 2.125 170.925 o
-23 4 3 0.543 -0.389 2.152 209.024 o
-23 4 4 151.245 134.606 7.631 5.051 o
-23 4 5 48.634 43.391 4.419 19.505 o
-23 4 6 13.410 8.208 2.652 72.764 o
-23 4 7 0.039 -0.382 1.878 285.267 o
-22 0 -8 4.318 10.194 2.647 95.403 o
-22 0 -6 0.057 -0.712 1.056 888.888 o
-22 0 -4 0.034 0.568 1.561 395.611 o
-22 0 -2 122.154 139.308 6.667 6.224 o
-22 0 0 6.697 10.010 2.258 105.388 o
-22 0 2 462.622 433.493 10.568 1.059 o
-22 0 4 18.790 25.227 2.653 50.824 o
-22 0 6 245.236 277.618 7.989 2.561 o
-22 0 8 183.793 179.300 7.590 3.974 o
-22 0 10 1.244 2.039 1.886 229.697 o
-22 0 12 301.416 290.435 9.547 1.975 o
-22 0 14 9.529 10.866 2.292 91.391 o
-22 0 16 7.119 9.210 1.797 130.732 o
-22 0 18 1.782 0.793 1.498 330.788 o
-22 1 -9 2.948 5.729 0.931 330.854 o
-22 1 -8 17.123 16.643 1.713 76.846 o
-22 1 -7 32.376 29.940 2.591 37.361 o
-22 1 -6 49.118 42.586 2.296 26.880 o
-22 1 -5 2.479 2.363 0.960 441.469 o
-22 1 -4 5.767 6.007 1.104 222.015 o
-22 1 -3 5.796 2.549 1.047 268.264 o
-22 1 -2 86.097 81.210 2.615 13.629 o
-22 1 -1 15.754 11.886 1.323 97.590 o
-22 1 0 51.513 58.192 2.348 23.193 o
-22 1 1 68.758 66.635 2.500 17.651 o
-22 1 2 58.750 67.534 2.500 19.683 o
-22 1 3 633.144 667.919 9.109 0.617 o
-22 1 4 228.543 250.889 4.845 3.211 o
-22 1 5 20.304 28.088 1.707 59.118 o
-22 1 6 43.942 47.376 2.278 28.073 o
-22 1 7 5.613 3.117 1.497 204.102 o
-22 1 8 0.011 -1.609 1.747 330.483 o
-22 1 9 45.288 46.242 2.690 26.270 o
-22 1 10 4.012 4.524 1.392 234.862 o
-22 1 11 9.788 8.554 1.862 113.429 o
-22 1 12 29.217 26.431 2.509 41.663 o
-22 1 13 78.290 72.344 5.435 11.412 o
-22 1 14 443.500 420.417 7.931 1.186 o
-22 1 15 0.003 -0.082 1.489 455.249 o
-22 1 16 4.360 3.958 1.854 173.395 o
-22 1 17 23.825 20.094 1.673 60.286 o
-22 1 18 24.891 15.072 1.388 66.335 o
-22 2 -8 23.705 13.886 2.413 55.132 o
-22 2 -7 38.425 33.508 2.700 32.038 o
-22 2 -6 0.214 -0.031 1.604 381.104 o
-22 2 -5 4.602 4.305 1.697 186.119 o
-22 2 -4 45.239 46.476 2.818 25.774 o
-22 2 -3 7.949 7.217 1.670 139.875 o
-22 2 -2 3.238 5.905 1.751 187.186 o
-22 2 -1 170.184 182.416 5.937 4.609 o
-22 2 0 45.889 50.248 3.336 23.080 o
-22 2 1 63.810 57.240 3.449 17.748 o
-22 2 2 5.503 11.229 2.668 88.819 o
-22 2 3 4.259 4.058 4.130 52.017 o
-22 2 4 67.959 57.594 3.341 17.173 o
-22 2 5 56.138 51.544 3.169 20.684 o
-22 2 6 36.116 35.746 2.719 32.552 o
-22 2 7 49.649 61.253 6.569 12.472 o
-22 2 8 17.510 11.448 2.359 68.161 o
-22 2 9 14.177 14.074 2.456 70.015 o
-22 2 10 0.048 -1.513 1.795 311.802 o
-22 2 11 31.859 38.913 3.323 30.305 o
-22 2 12 16.794 15.805 4.192 36.797 o
-22 2 13 31.521 20.283 2.487 42.502 o
-22 2 14 8.116 5.257 1.725 142.610 o
-22 2 15 50.434 59.453 3.526 20.115 o
-22 2 16 27.764 32.367 2.552 40.105 o
-22 2 17 13.579 24.450 3.911 39.369 o
-22 3 -6 42.228 36.249 2.864 28.764 o
-22 3 -5 34.640 25.861 12.130 6.029 o
-22 3 -4 79.982 89.957 5.309 10.717 o
-22 3 -3 0.090 2.539 1.669 307.025 o
-22 3 -2 69.427 54.207 3.666 16.570 o
-22 3 -1 56.231 58.143 7.134 11.022 o
-22 3 0 0.591 1.634 1.778 274.268 o
-22 3 1 5.517 10.606 2.214 111.727 o
-22 3 2 208.181 223.198 17.685 1.799 o
-22 3 3 46.468 45.156 3.682 22.390 o
-22 3 4 17.523 15.448 2.619 59.488 o
-22 3 5 7.042 8.060 1.646 145.375 o
-22 3 6 178.336 165.721 6.584 4.449 o
-22 3 7 53.420 54.785 6.406 12.757 o
-22 3 8 0.216 3.588 1.800 253.423 o
-22 3 9 1.073 0.946 1.692 293.968 o
-22 3 10 3.256 0.057 1.862 215.292 o
-22 3 11 108.432 94.519 6.238 7.931 o
-22 3 12 10.027 13.148 2.739 72.291 o
-22 3 13 3.221 0.596 1.231 357.299 o
-22 3 14 0.927 -0.249 1.173 587.686 o
-22 3 15 0.381 0.264 1.604 365.940 o
-22 4 -3 2.463 1.497 2.149 173.779 o
-22 4 -2 0.999 -0.808 2.232 188.849 o
-22 4 -1 62.527 73.322 5.851 12.112 o
-22 4 0 135.110 141.690 8.334 5.058 o
-22 4 1 48.773 54.198 5.365 15.753 o
-22 4 2 44.539 46.644 5.015 18.018 o
-22 4 3 1.643 0.488 2.513 143.977 o
-22 4 4 102.650 118.809 7.957 6.447 o
-22 4 5 32.504 26.647 4.102 27.747 o
-22 4 6 12.517 9.299 3.202 59.581 o
-22 4 7 33.703 30.699 2.662 35.757 o
-22 4 8 33.365 29.904 3.044 33.593 o
-22 4 9 0.004 -0.017 1.388 523.709 o
-22 4 10 15.358 11.075 2.369 72.821 o
-22 4 11 26.867 24.475 2.975 40.046 o
-21 0 -11 246.950 271.458 7.853 2.587 o
-21 0 -9 0.450 2.028 1.565 337.841 o
-21 0 -7 47.312 51.476 2.738 24.480 o
-21 0 -5 37.078 30.849 2.325 35.703 o
-21 0 -3 79.521 63.572 4.144 13.635 o
-21 0 -1 33.783 41.695 3.366 28.621 o
-21 0 1 59.584 58.598 5.159 14.534 o
-21 0 3 1190.510 1229.400 22.474 0.189 o
-21 0 5 217.570 234.145 7.452 3.133 o
-21 0 7 181.098 169.163 9.502 3.625 o
-21 0 9 251.258 257.792 9.505 2.430 o
-21 0 11 38.403 35.689 3.677 26.369 o
-21 0 13 252.180 181.151 13.922 2.146 o
-21 0 15 0.468 0.851 1.479 401.064 o
-21 0 17 28.810 25.499 2.773 40.047 o
-21 0 19 25.417 23.250 2.193 49.951 o
-21 1 -11 3.480 7.215 1.090 261.411 o
-21 1 -10 8.285 4.467 0.995 201.684 o
-21 1 -9 20.280 26.011 2.665 48.582 o
-21 1 -8 118.591 105.475 4.445 8.381 o
-21 1 -7 52.377 55.569 2.092 23.958 o
-21 1 -6 0.182 0.033 0.879 1195.640 o
-21 1 -5 1.328 1.267 0.969 605.842 o
-21 1 -4 38.764 33.435 1.878 36.173 o
-21 1 -3 123.488 108.886 3.121 8.715 o
-21 1 -2 18.067 16.122 1.752 74.410 o
-21 1 -1 97.516 100.444 3.064 11.001 o
-21 1 0 0.028 1.179 1.223 586.439 o
-21 1 1 607.473 615.534 8.795 0.679 o
-21 1 2 421.247 424.522 6.893 1.270 o
-21 1 3 255.835 283.765 5.379 2.671 o
-21 1 4 17.773 26.441 2.216 57.500 o
-21 1 5 494.692 490.869 6.984 0.987 o
-21 1 6 123.540 129.782 5.006 7.214 o
-21 1 7 28.915 35.184 2.186 40.905 o
-21 1 8 27.651 25.648 2.072 47.401 o
-21 1 9 237.783 229.782 6.081 3.095 o
-21 1 10 53.514 48.156 3.185 21.743 o
-21 1 11 59.093 53.360 2.885 20.461 o
-21 1 12 8.058 11.155 1.718 122.973 o
-21 1 13 43.078 30.870 1.970 33.856 o
-21 1 14 213.374 197.620 5.205 3.782 o
-21 1 15 27.528 25.271 2.142 47.069 o
-21 1 16 0.708 2.527 0.971 603.241 o
-21 1 17 0.681 1.035 1.144 576.330 o
-21 1 18 4.530 6.069 1.558 190.976 o
-21 1 19 3.795 1.006 0.980 393.352 o
-21 2 -10 4.156 0.298 1.583 245.380 o
-21 2 -9 3.294 5.722 1.380 239.289 o
-21 2 -8 25.765 26.178 2.195 47.936 o
-21 2 -7 50.771 44.004 2.873 24.126 o
-21 2 -6 0.529 2.528 1.448 365.919 o
-21 2 -5 21.316 25.044 2.764 46.813 o
-21 2 -4 5.266 10.925 1.900 131.017 o
-21 2 -3 12.610 9.632 2.000 93.432 o
-21 2 -2 33.684 34.023 3.289 30.802 o
-21 2 -1 1.059 -0.189 1.798 278.636 o
-21 2 0 548.216 572.316 12.657 0.743 o
-21 2 1 83.422 79.415 6.080 9.924 o
-21 2 2 507.250 524.512 12.060 0.850 o
-21 2 3 752.821 798.829 13.702 0.437 o
-21 2 4 130.097 136.474 6.909 5.899 o
-21 2 5 6.314 5.175 1.595 170.415 o
-21 2 6 38.157 42.153 2.718 29.959 o
-21 2 7 1.757 1.002 1.666 279.485 o
-21 2 8 181.999 170.043 6.721 4.299 o
-21 2 9 158.590 153.805 7.526 4.709 o
-21 2 10 35.306 29.869 3.209 31.520 o
-21 2 11 0.439 -0.022 1.886 271.789 o
-21 2 12 74.169 73.813 4.151 13.653 o
-21 2 13 0.081 -0.319 1.416 496.415 o
-21 2 14 1.186 2.123 1.274 410.956 o
-21 2 15 56.581 57.367 3.762 18.399 o
-21 2 16 1.651 1.347 1.140 466.805 o
-21 2 17 3.928 4.865 1.330 242.459 o
-21 2 18 75.846 72.381 2.828 15.450 o
-21 3 -8 15.203 15.088 1.620 86.531 o
-21 3 -7 180.686 173.298 8.148 3.938 o
-21 3 -6 0.788 1.336 1.282 462.921 o
-21 3 -5 2.470 3.050 2.735 112.562 o
-21 3 -4 0.081 -0.201 1.632 375.079 o
-21 3 -3 1.081 2.960 1.869 227.213 o
-21 3 -2 0.838 0.529 1.765 286.801 o
-21 3 -1 12.335 14.991 2.603 69.253 o
-21 3 0 101.339 128.026 9.684 5.324 o
-21 3 1 15.499 14.944 2.778 59.911 o
-21 3 2 48.211 52.349 4.234 19.265 o
-21 3 3 1268.900 1313.110 28.314 0.161 o
-21 3 4 0.147 2.387 1.716 293.746 o
-21 3 5 8.838 9.511 1.940 112.124 o
-21 3 6 15.643 15.902 2.171 71.527 o
-21 3 7 0.002 0.549 2.167 210.585 o
-21 3 8 76.122 61.944 10.570 6.090 o
-21 3 9 4.180 4.569 1.972 159.709 o
-21 3 10 4.118 2.763 1.981 168.643 o
-21 3 11 28.088 28.070 3.138 36.538 o
-21 3 12 10.106 12.944 3.044 64.218 o
-21 3 13 238.035 228.711 7.205 2.963 o
-21 3 14 19.084 17.346 2.060 65.327 o
-21 3 15 30.080 30.614 2.409 40.131 o
-21 3 16 7.123 4.810 2.002 132.290 o
-21 3 17 15.847 19.053 2.582 59.962 o
-21 4 -5 4.389 4.546 1.618 196.904 o
-21 4 -4 5.197 0.631 1.678 206.772 o
-21 4 -3 42.582 35.181 4.545 21.279 o
-21 4 -2 16.112 14.896 3.465 47.196 o
-21 4 -1 15.550 17.232 3.853 41.233 o
-21 4 0 4.355 6.490 2.993 85.395 o
-21 4 1 133.063 128.787 8.799 5.047 o
-21 4 2 148.450 135.691 9.001 4.577 o
-21 4 3 98.112 100.236 7.890 6.965 o
-21 4 4 19.066 16.255 3.982 37.661 o
-21 4 5 6.744 10.457 3.764 53.849 o
-21 4 6 18.878 26.283 2.808 48.099 o
-21 4 7 24.688 14.201 2.252 55.856 o
-21 4 8 19.685 15.318 2.317 61.565 o
-21 4 9 28.031 27.894 2.779 39.684 o
-21 4 10 41.642 37.870 5.657 17.111 o
-21 4 11 4.417 6.235 1.601 186.586 o
-21 4 12 49.239 43.736 2.848 24.759 o
-21 4 13 12.072 12.704 1.705 99.701 o
-21 4 14 56.298 58.672 3.921 17.931 o
-21 5 1 50.224 39.136 4.224 20.279 o
-21 5 2 88.622 95.554 6.436 8.743 o
-21 5 3 17.330 14.728 3.152 50.967 o
-21 5 4 13.326 7.860 2.706 71.821 o
-21 5 5 1.148 4.539 2.484 135.704 o
-21 5 6 193.468 187.441 9.354 3.378 o
-21 5 7 3.141 1.997 2.088 171.027 o
-20 0 -12 5.174 7.861 2.596 99.043 o
-20 0 -10 41.100 32.615 2.487 31.997 o
-20 0 -8 275.089 230.588 8.530 2.452 o
-20 0 -6 57.214 64.566 5.597 13.546 o
-20 0 -4 0.967 0.622 1.786 275.781 o
-20 0 -2 73.398 72.294 5.208 12.188 o
-20 0 0 4647.170 4927.260 72.961 0.014 o
-20 0 2 15.221 13.682 2.691 63.153 o
-20 0 4 946.747 896.395 17.890 0.304 o
-20 0 6 236.933 228.066 7.466 2.945 o
-20 0 8 352.550 352.530 8.081 1.633 o
-20 0 10 98.765 95.476 4.499 9.927 o
-20 0 12 14.558 13.231 2.828 61.689 o
-20 0 14 1.834 0.715 1.468 340.114 o
-20 0 16 1.472 1.231 1.410 365.570 o
-20 0 18 239.716 277.559 11.378 2.232 o
-20 0 20 103.120 117.032 8.553 6.077 o
-20 1 -12 55.377 52.377 2.285 23.055 o
-20 1 -11 2.105 2.914 1.333 325.359 o
-20 1 -10 4.251 3.838 2.327 130.557 o
-20 1 -9 23.007 15.384 1.542 67.791 o
-20 1 -8 548.361 508.894 8.759 0.843 o
-20 1 -7 34.139 30.948 2.130 38.883 o
-20 1 -6 41.826 35.891 1.857 33.604 o
-20 1 -5 35.166 32.662 1.862 39.080 o
-20 1 -4 1.293 -0.008 1.148 562.620 o
-20 1 -3 69.624 60.738 2.483 18.091 o
-20 1 -2 210.891 188.557 4.666 3.983 o
-20 1 -1 5.221 5.908 1.540 184.704 o
-20 1 0 202.801 229.712 5.246 3.688 o
-20 1 1 567.152 606.216 9.526 0.731 o
-20 1 2 964.053 1034.150 13.629 0.285 o
-20 1 3 833.271 894.831 10.735 0.376 o
-20 1 4 365.011 372.812 5.936 1.608 o
-20 1 5 383.549 372.825 6.101 1.522 o
-20 1 6 734.747 728.116 9.876 0.493 o
-20 1 7 42.224 34.254 1.980 33.325 o
-20 1 8 314.262 296.542 5.481 2.128 o
-20 1 9 232.845 225.292 7.137 3.049 o
-20 1 10 10.726 11.668 1.863 101.755 o
-20 1 11 15.453 13.586 1.667 86.972 o
-20 1 12 6.692 4.538 1.201 208.405 o
-20 1 13 99.904 86.626 2.890 11.553 o
-20 1 14 40.273 41.677 2.705 29.169 o
-20 1 15 0.052 0.793 1.026 829.316 o
-20 1 16 0.944 0.202 1.010 718.417 o
-20 1 17 0.213 0.646 1.168 646.276 o
-20 1 18 44.438 51.459 2.410 26.596 o
-20 1 19 22.158 16.228 1.485 69.477 o
-20 1 20 152.961 151.354 6.099 5.360 o
-20 2 -11 164.068 168.581 6.205 4.831 o
-20 2 -10 4.945 6.116 1.400 202.348 o
-20 2 -9 4.530 6.153 1.641 181.302 o
-20 2 -8 0.217 1.315 1.431 426.029 o
-20 2 -7 41.660 35.535 2.846 29.252 o
-20 2 -6 113.950 125.061 4.841 7.867 o
-20 2 -5 0.276 1.233 1.320 487.578 o
-20 2 -4 29.954 28.171 2.241 42.547 o
-20 2 -3 16.480 21.012 2.518 58.658 o
-20 2 -2 18.465 14.230 2.792 55.927 o
-20 2 -1 7.181 3.890 1.768 153.183 o
-20 2 0 711.653 744.730 15.484 0.471 o
-20 2 1 838.749 854.584 17.136 0.359 o
-20 2 2 2353.130 2317.210 37.519 0.055 o
-20 2 3 60.931 52.933 3.080 19.617 o
-20 2 4 14.762 19.638 2.313 66.519 o
-20 2 5 40.985 37.669 2.732 29.621 o
-20 2 6 287.172 299.086 7.271 2.204 o
-20 2 7 4.171 6.462 2.010 147.737 o
-20 2 8 12.993 15.567 2.367 73.124 o
-20 2 9 33.478 34.797 3.036 32.285 o
-20 2 10 126.822 120.191 7.501 5.944 o
-20 2 11 178.468 175.081 6.031 4.487 o
-20 2 12 371.086 355.288 9.791 1.477 o
-20 2 13 31.648 25.377 2.112 43.310 o
-20 2 14 15.413 14.834 1.929 78.889 o
-20 2 15 41.870 42.732 2.439 29.377 o
-20 2 16 54.610 47.398 2.455 23.627 o
-20 2 17 1.224 0.538 1.023 631.432 o
-20 2 18 3.815 3.633 1.056 312.562 o
-20 2 19 37.909 44.765 2.027 32.594 o
-20 2 20 25.990 34.111 2.413 41.974 o
-20 3 -10 166.396 159.106 4.591 5.337 o
-20 3 -9 1.608 3.234 1.313 345.138 o
-20 3 -8 26.422 23.499 2.194 48.680 o
-20 3 -7 0.276 0.683 1.400 461.512 o
-20 3 -6 53.976 44.785 9.756 7.724 o
-20 3 -5 19.164 21.597 3.124 46.009 o
-20 3 -4 14.790 15.010 2.644 63.750 o
-20 3 -3 7.993 7.730 2.294 102.924 o
-20 3 -2 0.003 3.149 2.458 152.513 o
-20 3 -1 6.650 3.575 2.246 122.526 o
-20 3 0 10.580 11.824 2.720 73.078 o
-20 3 1 63.213 76.368 6.115 11.487 o
-20 3 2 16.301 19.033 6.085 21.314 o
-20 3 3 44.241 58.280 4.615 18.284 o
-20 3 4 107.737 124.527 5.064 8.059 o
-20 3 5 141.228 148.982 8.057 4.950 o
-20 3 6 0.763 1.734 1.692 291.544 o
-20 3 7 47.654 38.775 3.106 25.179 o
-20 3 8 504.868 475.568 13.595 0.867 o
-20 3 9 10.789 7.680 2.398 88.472 o
-20 3 10 352.556 333.655 9.972 1.587 o
-20 3 11 14.705 13.736 2.083 78.395 o
-20 3 12 37.347 31.342 2.914 31.928 o
-20 3 13 0.441 -0.924 1.188 641.400 o
-20 3 14 408.517 396.349 8.868 1.305 o
-20 3 15 7.670 12.225 1.468 135.087 o
-20 3 16 14.820 16.509 2.007 76.433 o
-20 3 17 3.774 4.135 1.520 224.199 o
-20 3 18 3.563 5.121 1.903 170.412 o
-20 4 -8 9.449 12.230 2.751 74.197 o
-20 4 -7 133.123 129.570 5.600 6.538 o
-20 4 -6 6.894 6.882 1.497 163.263 o
-20 4 -5 45.163 36.239 6.405 14.541 o
-20 4 -4 10.108 11.008 3.266 60.378 o
-20 4 -3 40.730 52.593 5.811 15.728 o
-20 4 -2 162.645 171.820 10.274 3.656 o
-20 4 -1 99.020 93.314 7.731 7.182 o
-20 4 0 19.287 17.313 4.204 34.864 o
-20 4 1 10.593 10.142 3.819 48.864 o
-20 4 2 547.997 570.337 22.124 0.599 o
-20 4 3 64.234 84.498 7.494 9.189 o
-20 4 4 0.388 -0.654 3.103 103.369 o
-20 4 5 4.551 4.630 1.922 160.707 o
-20 4 6 91.294 90.009 10.232 5.652 o
-20 4 7 229.141 224.407 11.541 2.474 o
-20 4 8 47.147 40.712 3.534 23.378 o
-20 4 9 2.837 1.752 1.696 236.978 o
-20 4 10 66.530 58.065 3.460 17.150 o
-20 4 11 11.633 8.210 1.842 106.198 o
-20 4 12 111.462 112.088 4.806 8.362 o
-20 4 13 57.444 54.188 3.305 19.713 o
-20 4 14 0.386 2.908 1.846 247.053 o
-20 4 15 2.702 3.668 1.384 279.567 o
-20 4 16 27.087 32.738 3.210 35.147 o
-20 5 -3 11.278 8.029 2.549 81.250 o
-20 5 -2 1.851 0.823 2.086 194.606 o
-20 5 -1 2.114 0.438 2.185 179.131 o
-20 5 0 55.056 54.007 5.465 14.696 o
-20 5 1 26.950 27.091 4.179 29.289 o
-20 5 2 255.432 237.836 11.536 2.242 o
-20 5 3 6.431 5.447 3.014 80.413 o
-20 5 4 10.042 6.493 2.871 75.578 o
-20 5 5 8.668 6.469 2.996 74.576 o
-20 5 6 25.097 10.354 3.040 46.822 o
-20 5 7 29.144 30.978 3.457 32.631 o
-20 5 8 100.165 104.644 4.665 9.373 o
-20 5 9 4.114 4.102 1.942 165.858 o
-20 5 10 11.894 13.536 1.710 98.554 o
-20 5 11 12.877 10.232 1.584 105.703 o
-20 5 12 19.461 14.297 2.405 61.222 o
-19 0 -13 42.974 25.907 2.550 32.450 o
-19 0 -11 2.229 4.808 1.900 189.043 o
-19 0 -9 0.020 -0.106 1.675 359.204 o
-19 0 -7 536.939 532.363 12.149 0.795 o
-19 0 -5 66.178 57.216 3.687 16.823 o
-19 0 -3 412.192 449.259 16.128 0.996 o
-19 0 -1 87.306 93.834 6.074 9.229 o
-19 0 1 7893.270 8166.110 116.598 0.005 o
-19 0 3 769.752 818.796 16.719 0.405 o
-19 0 5 105.736 104.089 4.195 9.382 o
-19 0 7 100.003 97.367 6.131 8.367 o
-19 0 9 463.831 434.789 9.246 1.085 o
-19 0 11 276.282 271.868 6.748 2.433 o
-19 0 13 15.125 18.269 2.043 72.833 o
-19 0 15 32.236 29.020 2.678 37.136 o
-19 0 17 1.796 1.595 1.522 308.025 o
-19 0 19 1444.060 1518.500 30.031 0.127 o
-19 0 21 45.218 42.371 6.216 14.690 o
-19 1 -14 6.672 8.104 2.221 111.815 o
-19 1 -13 1.094 1.964 1.268 424.962 o
-19 1 -12 21.366 19.492 2.556 52.502 o
-19 1 -11 64.836 67.904 2.260 18.697 o
-19 1 -10 28.447 29.438 1.955 45.666 o
-19 1 -9 68.878 67.732 2.620 17.337 o
-19 1 -8 49.713 40.840 2.274 27.062 o
-19 1 -7 537.250 553.636 10.262 0.805 o
-19 1 -6 74.715 70.135 2.769 15.888 o
-19 1 -5 96.787 97.058 3.244 11.082 o
-19 1 -4 0.078 0.970 1.277 549.499 o
-19 1 -3 148.021 159.043 4.265 5.998 o
-19 1 -2 187.055 187.448 5.183 4.365 o
-19 1 -1 188.603 208.629 4.985 4.161 o
-19 1 0 91.433 94.523 5.411 9.615 o
-19 1 1 243.284 261.986 5.162 2.935 o
-19 1 2 535.944 579.396 8.467 0.808 o
-19 1 3 2119.470 2315.500 24.367 0.065 o
-19 1 4 8.269 7.773 1.954 119.021 o
-19 1 5 38.566 41.568 2.965 28.714 o
-19 1 6 198.337 201.601 4.406 4.134 o
-19 1 7 0.140 0.219 1.252 608.561 o
-19 1 8 91.523 90.156 2.967 12.160 o
-19 1 9 102.072 108.246 4.869 8.975 o
-19 1 10 130.946 118.113 3.935 7.665 o
-19 1 11 188.243 193.520 5.123 4.291 o
-19 1 12 21.561 24.188 1.799 59.099 o
-19 1 13 97.372 68.002 2.403 13.235 o
-19 1 14 43.180 37.257 2.047 31.696 o
-19 1 15 33.679 30.425 1.855 41.186 o
-19 1 16 0.505 1.363 1.062 644.604 o
-19 1 17 59.387 51.084 2.642 21.253 o
-19 1 18 26.734 33.930 2.214 43.068 o
-19 1 19 204.998 224.060 5.184 3.706 o
-19 1 20 155.595 175.840 4.257 5.493 o
-19 1 21 64.997 65.759 2.739 18.084 o
-19 2 -13 0.409 0.484 1.064 735.702 o
-19 2 -12 49.054 52.175 2.802 23.611 o
-19 2 -11 83.222 85.223 3.701 12.568 o
-19 2 -10 0.319 1.680 1.500 376.994 o
-19 2 -9 50.544 53.994 4.619 17.532 o
-19 2 -8 217.953 205.774 6.575 3.443 o
-19 2 -7 15.789 19.368 3.022 52.191 o
-19 2 -6 64.333 66.733 3.746 16.219 o
-19 2 -5 1.704 -0.316 1.381 397.763 o
-19 2 -4 0.023 -0.144 1.412 504.352 o
-19 2 -3 193.414 178.567 6.390 4.082 o
-19 2 -2 10.411 11.060 2.346 86.300 o
-19 2 -1 85.626 80.548 6.468 9.306 o
-19 2 0 813.126 811.445 16.574 0.384 o
-19 2 1 330.479 365.248 9.823 1.621 o
-19 2 2 430.789 437.600 9.272 1.166 o
-19 2 3 364.801 370.982 8.347 1.529 o
-19 2 4 245.643 235.036 6.395 2.938 o
-19 2 5 65.333 56.807 3.199 18.023 o
-19 2 6 47.783 44.003 2.892 25.047 o
-19 2 7 351.245 336.338 9.220 1.623 o
-19 2 8 549.611 518.076 12.102 0.788 o
-19 2 9 688.873 656.693 12.157 0.546 o
-19 2 10 106.972 103.044 3.626 9.735 o
-19 2 11 0.851 1.407 1.346 423.153 o
-19 2 12 332.178 326.089 6.713 1.864 o
-19 2 13 392.227 351.803 7.683 1.481 o
-19 2 14 0.963 1.388 1.201 491.300 o
-19 2 15 4.640 7.030 1.542 184.679 o
-19 2 16 11.120 9.771 1.526 118.047 o
-19 2 17 1.242 3.299 1.232 389.407 o
-19 2 18 103.672 130.547 4.571 8.436 o
-19 2 19 211.556 238.984 7.803 3.124 o
-19 2 20 0.191 0.269 0.959 972.348 o
-19 2 21 10.109 7.285 1.566 130.133 o
-19 3 -12 7.452 11.293 1.439 141.902 o
-19 3 -11 1.368 1.917 1.257 413.377 o
-19 3 -10 0.577 2.870 1.291 418.595 o
-19 3 -9 0.113 0.628 1.370 496.604 o
-19 3 -8 0.808 1.383 1.461 375.540 o
-19 3 -7 28.672 28.452 2.338 42.737 o
-19 3 -6 0.317 0.257 1.916 263.346 o
-19 3 -5 30.541 28.345 3.215 34.383 o
-19 3 -4 21.768 22.041 2.539 50.730 o
-19 3 -3 53.465 45.694 4.084 19.325 o
-19 3 -2 18.331 16.511 2.931 52.344 o
-19 3 -1 69.668 75.903 5.187 12.407 o
-19 3 0 1.149 3.180 2.454 143.440 o
-19 3 1 1270.230 1253.710 28.081 0.166 o
-19 3 2 186.192 168.642 7.843 3.961 o
-19 3 3 32.324 38.135 4.033 26.173 o
-19 3 4 358.011 368.101 9.501 1.515 o
-19 3 5 359.882 354.984 9.294 1.543 o
-19 3 6 22.182 17.402 2.371 55.425 o
-19 3 7 362.052 367.650 9.491 1.501 o
-19 3 8 1.260 -0.648 2.241 184.082 o
-19 3 9 339.358 303.349 11.451 1.626 o
-19 3 10 3.766 4.484 1.503 223.520 o
-19 3 11 133.697 118.869 5.123 6.955 o
-19 3 12 34.573 28.472 2.067 39.897 o
-19 3 13 1.344 1.710 1.255 422.300 o
-19 3 14 1.462 2.193 1.325 373.230 o
-19 3 15 4.673 1.018 1.036 334.810 o
-19 3 16 150.807 139.317 4.736 6.086 o
-19 3 17 1.314 4.958 1.363 308.429 o
-19 3 18 1.355 0.841 1.113 532.430 o
-19 3 19 44.206 54.882 2.523 25.669 o
-19 4 -9 14.695 19.107 2.561 62.157 o
-19 4 -8 15.270 19.301 1.916 73.997 o
-19 4 -7 3.886 4.395 1.291 255.378 o
-19 4 -6 6.278 4.347 1.392 196.338 o
-19 4 -5 15.800 18.177 2.131 69.628 o
-19 4 -4 56.689 68.438 6.747 11.273 o
-19 4 -3 29.977 24.339 4.715 25.228 o
-19 4 -2 0.404 1.164 1.912 251.343 o
-19 4 -1 135.750 151.727 21.650 1.672 o
-19 4 0 1.657 4.502 2.235 156.507 o
-19 4 1 0.105 -0.345 2.182 210.592 o
-19 4 2 528.711 534.451 21.874 0.638 o
-19 4 3 288.475 299.800 15.411 1.565 o
-19 4 4 41.262 41.249 6.124 15.488 o
-19 4 5 1.214 -1.386 2.163 197.070 o
-19 4 6 49.763 47.404 3.919 20.467 o
-19 4 7 248.838 235.360 12.464 2.184 o
-19 4 8 8.918 12.032 2.099 99.067 o
-19 4 9 230.240 202.836 6.234 3.344 o
-19 4 10 31.495 32.152 2.622 36.984 o
-19 4 11 0.709 -1.470 1.503 400.715 o
-19 4 12 194.645 198.424 7.005 3.768 o
-19 4 13 103.681 88.797 4.412 9.889 o
-19 4 14 7.681 7.986 1.672 138.879 o
-19 4 15 10.040 6.861 2.062 106.907 o
-19 4 16 125.168 131.228 6.915 6.130 o
-19 4 17 5.669 7.278 1.983 135.150 o
-19 5 -6 8.211 1.928 2.293 115.484 o
-19 5 -5 16.429 15.574 2.192 69.751 o
-19 5 -4 13.043 12.783 2.246 79.603 o
-19 5 -3 20.199 16.189 2.437 58.074 o
-19 5 -2 23.372 24.106 4.105 32.055 o
-19 5 -1 0.001 -1.034 2.622 146.910 o
-19 5 0 54.673 46.064 5.303 15.660 o
-19 5 1 117.019 106.041 7.935 6.209 o
-19 5 2 202.176 195.112 10.929 2.928 o
-19 5 3 65.913 59.340 6.144 11.928 o
-19 5 4 59.985 62.073 6.453 11.772 o
-19 5 5 8.666 3.434 2.858 83.251 o
-19 5 6 42.618 44.319 5.465 17.087 o
-19 5 7 134.130 117.344 9.680 4.756 o
-19 5 8 7.969 11.517 1.723 122.125 o
-19 5 9 21.008 12.748 1.664 73.075 o
-19 5 10 78.250 70.493 3.749 13.953 o
-19 5 11 28.488 24.680 2.322 44.745 o
-19 5 12 4.007 1.939 1.243 296.229 o
-19 5 13 14.267 12.302 1.706 92.088 o
-19 5 14 75.407 74.669 3.333 14.649 o
-18 0 -14 4.227 5.012 1.712 184.623 o
-18 0 -12 669.460 725.072 14.279 0.518 o
-18 0 -10 19.082 19.878 3.060 47.782 o
-18 0 -8 68.877 82.972 5.425 11.784 o
-18 0 -6 361.633 359.598 13.439 1.336 o
-18 0 -4 4.366 2.942 1.943 169.174 o
-18 0 -2 234.561 250.531 18.018 1.621 o
-18 0 0 113.088 113.346 5.225 7.966 o
-18 0 2 5599.360 5325.370 57.839 0.011 o
-18 0 4 31.452 33.937 1.778 42.063 o
-18 0 6 291.946 268.958 5.932 2.374 o
-18 0 8 1051.900 978.184 14.361 0.265 o
-18 0 10 776.331 748.779 16.685 0.421 o
-18 0 12 2971.580 2872.570 38.385 0.036 o
-18 0 14 14.230 12.454 2.172 78.943 o
-18 0 16 951.685 931.826 15.257 0.303 o
-18 0 18 0.022 3.667 1.748 269.923 o
-18 0 20 912.979 973.311 24.636 0.278 o
-18 0 22 101.486 130.188 6.454 7.288 o
-18 1 -15 0.819 -0.173 1.366 465.745 o
-18 1 -14 123.975 151.075 4.673 6.900 o
-18 1 -13 4.661 5.306 1.078 257.186 o
-18 1 -12 12.450 13.066 1.374 108.082 o
-18 1 -11 1.982 2.412 1.260 363.892 o
-18 1 -10 125.782 161.403 4.101 6.845 o
-18 1 -9 7.027 4.664 1.295 192.802 o
-18 1 -8 244.664 238.961 5.487 3.022 o
-18 1 -7 75.114 77.051 2.757 15.296 o
-18 1 -6 127.728 131.110 3.564 7.663 o
-18 1 -5 45.577 43.222 2.198 28.550 o
-18 1 -4 11.978 13.868 1.564 102.280 o
-18 1 -3 361.928 383.771 7.217 1.556 o
-18 1 -2 751.402 758.539 12.089 0.459 o
-18 1 -1 9.374 9.426 2.340 92.489 o
-18 1 0 559.070 565.583 9.053 0.777 o
-18 1 1 150.001 146.475 2.832 6.552 o
-18 1 2 7.548 8.821 1.042 177.953 o
-18 1 3 1008.400 1033.900 9.232 0.278 o
-18 1 4 168.098 174.637 2.907 5.425 o
-18 1 5 162.878 143.659 2.780 6.128 o
-18 1 6 27.373 27.009 1.271 53.657 o
-18 1 7 73.289 61.309 2.291 17.595 o
-18 1 8 797.646 763.801 9.444 0.438 o
-18 1 9 368.559 356.468 5.693 1.637 o
-18 1 10 457.989 428.631 7.288 1.148 o
-18 1 11 71.949 74.508 2.834 15.891 o
-18 1 12 146.306 139.223 4.267 6.412 o
-18 1 13 9.272 7.542 1.200 156.242 o
-18 1 14 299.545 271.442 5.454 2.333 o
-18 1 15 63.265 57.129 2.455 19.930 o
-18 1 16 0.002 -0.281 1.175 731.569 o
-18 1 17 32.080 32.915 1.932 40.992 o
-18 1 18 0.005 1.393 1.293 522.879 o
-18 1 19 6.429 6.548 1.423 176.534 o
-18 1 20 107.509 119.805 3.859 8.977 o
-18 1 21 56.573 60.044 2.806 20.446 o
-18 1 22 47.566 57.055 3.792 20.264 o
-18 2 -14 5.838 2.601 1.109 257.243 o
-18 2 -13 5.670 3.366 1.418 210.849 o
-18 2 -12 51.572 41.738 2.851 24.308 o
-18 2 -11 8.776 3.812 1.931 129.300 o
-18 2 -10 110.547 106.347 5.794 7.875 o
-18 2 -9 33.747 33.200 3.088 32.229 o
-18 2 -8 315.453 302.581 10.174 1.821 o
-18 2 -7 223.332 245.906 11.306 2.469 o
-18 2 -6 113.949 120.909 6.585 6.889 o
-18 2 -5 192.481 214.634 6.901 3.696 o
-18 2 -4 61.403 61.545 3.693 17.266 o
-18 2 -3 0.114 0.185 1.526 420.156 o
-18 2 -2 201.244 186.705 6.606 3.834 o
-18 2 -1 22.425 20.759 2.684 48.857 o
-18 2 0 414.738 413.345 10.534 1.210 o
-18 2 1 1195.610 1287.970 23.355 0.182 o
-18 2 2 308.747 313.131 7.528 1.998 o
-18 2 3 6.079 5.930 1.737 156.523 o
-18 2 4 17.750 13.688 1.978 73.447 o
-18 2 5 18.377 13.625 1.544 80.934 o
-18 2 6 641.260 612.005 12.254 0.612 o
-18 2 7 51.013 45.252 2.336 25.540 o
-18 2 8 1.392 2.007 1.234 418.650 o
-18 2 9 1.396 0.652 1.220 475.136 o
-18 2 10 475.724 478.164 7.295 1.040 o
-18 2 11 62.499 60.348 2.390 19.854 o
-18 2 12 11.789 14.817 1.503 103.006 o
-18 2 13 150.012 129.253 3.548 6.701 o
-18 2 14 13.811 17.158 1.530 89.895 o
-18 2 15 1.168 0.964 1.201 492.053 o
-18 2 16 25.167 21.747 2.044 52.809 o
-18 2 17 40.565 44.548 2.571 28.998 o
-18 2 18 77.073 96.192 3.447 12.934 o
-18 2 19 35.571 38.370 2.437 33.710 o
-18 2 20 395.293 432.634 7.854 1.318 o
-18 2 21 2.188 4.133 1.037 378.845 o
-18 3 -13 3.810 5.327 1.268 249.521 o
-18 3 -12 130.925 126.397 4.322 7.292 o
-18 3 -11 1.383 4.907 1.753 224.175 o
-18 3 -10 5.608 3.987 1.530 193.633 o
-18 3 -9 3.381 2.694 1.553 241.584 o
-18 3 -8 287.102 289.139 9.643 2.058 o
-18 3 -7 5.177 3.926 1.810 169.102 o
-18 3 -6 22.664 22.810 2.641 48.058 o
-18 3 -5 5.920 6.461 1.875 144.414 o
-18 3 -4 20.258 20.026 2.442 55.207 o
-18 3 -3 66.522 62.929 4.752 14.227 o
-18 3 -2 266.197 251.819 20.228 1.346 o
-18 3 -1 0.006 -0.654 2.261 197.565 o
-18 3 0 0.019 0.940 2.556 150.525 o
-18 3 1 84.273 75.179 6.008 10.097 o
-18 3 2 1822.170 1871.780 42.931 0.080 o
-18 3 3 6.197 5.390 1.948 140.833 o
-18 3 4 102.410 99.043 4.946 9.180 o
-18 3 5 0.526 0.241 1.801 290.103 o
-18 3 6 289.090 284.817 8.246 2.169 o
-18 3 7 0.003 0.203 1.772 317.884 o
-18 3 8 131.497 117.320 3.811 7.713 o
-18 3 9 25.994 25.192 2.399 46.153 o
-18 3 10 4.040 2.539 1.352 264.386 o
-18 3 11 22.509 19.474 1.853 60.666 o
-18 3 12 18.780 16.800 1.654 73.729 o
-18 3 13 32.078 33.459 2.139 39.426 o
-18 3 14 29.597 26.041 1.804 47.444 o
-18 3 15 8.813 4.179 1.086 188.798 o
-18 3 16 16.374 15.151 1.472 86.118 o
-18 3 17 58.818 52.014 2.229 22.222 o
-18 3 18 0.207 1.099 1.244 553.217 o
-18 3 19 19.488 21.007 1.836 64.842 o
-18 3 20 45.120 47.918 2.380 27.122 o
-18 4 -11 30.523 42.376 2.335 36.154 o
-18 4 -10 0.391 0.520 1.219 584.980 o
-18 4 -9 29.043 24.443 1.951 47.647 o
-18 4 -8 94.445 81.732 3.345 11.950 o
-18 4 -7 108.503 107.201 5.702 8.021 o
-18 4 -6 14.380 16.798 2.264 71.205 o
-18 4 -5 2.682 3.090 1.640 236.586 o
-18 4 -4 0.013 0.513 1.407 485.957 o
-18 4 -3 39.723 31.752 3.807 25.937 o
-18 4 -2 63.903 53.695 4.289 16.189 o
-18 4 -1 263.561 262.711 9.577 2.311 o
-18 4 0 346.088 372.076 11.903 1.442 o
-18 4 1 381.411 392.219 12.384 1.273 o
-18 4 2 76.980 86.796 5.541 10.788 o
-18 4 3 13.205 13.068 2.965 60.983 o
-18 4 4 93.650 71.529 7.816 7.756 o
-18 4 5 127.150 108.603 9.818 4.917 o
-18 4 6 248.561 247.016 9.578 2.486 o
-18 4 7 55.989 60.093 3.526 18.834 o
-18 4 8 130.901 124.129 4.439 7.291 o
-18 4 9 145.669 128.964 4.316 6.616 o
-18 4 10 48.651 56.402 2.921 22.736 o
-18 4 11 112.079 111.146 5.027 8.207 o
-18 4 12 0.527 0.299 1.424 443.794 o
-18 4 13 0.013 -0.162 1.403 512.205 o
-18 4 14 0.818 0.577 1.321 469.057 o
-18 4 15 21.967 26.118 1.838 56.558 o
-18 4 16 2.436 2.365 1.176 369.616 o
-18 4 17 0.293 -0.143 1.119 742.576 o
-18 4 18 3.629 4.158 1.464 235.481 o
-18 5 -8 39.895 36.486 3.408 27.025 o
-18 5 -7 46.651 50.667 8.805 9.125 o
-18 5 -6 114.503 108.074 3.495 9.121 o
-18 5 -5 119.368 119.444 3.802 8.309 o
-18 5 -4 0.972 0.359 1.614 333.159 o
-18 5 -3 2.925 3.825 1.692 216.094 o
-18 5 -2 1.680 2.508 1.679 258.358 o
-18 5 -1 64.035 60.379 3.751 16.785 o
-18 5 0 4.629 8.603 3.311 70.362 o
-18 5 1 2.771 3.460 2.268 147.952 o
-18 5 2 0.619 0.264 2.353 173.780 o
-18 5 3 38.312 34.450 4.113 24.437 o
-18 5 4 133.391 99.787 14.204 3.234 o
-18 5 5 39.595 27.868 4.270 24.261 o
-18 5 6 33.926 27.781 2.932 34.652 o
-18 5 7 77.187 65.834 3.047 15.444 o
-18 5 8 49.111 49.602 2.689 24.354 o
-18 5 9 75.180 62.823 2.948 16.151 o
-18 5 10 79.896 90.573 5.975 9.911 o
-18 5 11 1.719 1.765 1.518 308.628 o
-18 5 12 24.239 23.713 1.998 53.263 o
-18 5 13 0.119 0.765 1.148 671.883 o
-18 5 14 0.330 1.476 1.081 645.978 o
-18 5 15 29.756 27.101 2.178 43.707 o
-18 6 -2 149.530 142.206 5.763 5.710 o
-18 6 -1 12.312 10.792 2.133 88.013 o
-18 6 0 17.856 14.053 2.288 66.456 o
-18 6 1 15.477 10.522 2.178 78.072 o
-18 6 2 118.843 95.542 7.226 6.771 o
-18 6 3 5.828 -1.002 2.770 102.417 o
-18 6 4 4.225 2.502 2.578 116.076 o
-18 6 5 0.788 -0.497 2.671 136.020 o
-18 6 6 78.748 56.084 5.597 11.841 o
-18 6 7 13.518 16.083 2.119 77.522 o
-18 6 8 22.214 18.684 1.899 61.170 o
-18 6 9 7.383 6.852 1.405 165.351 o
-18 6 10 25.779 25.831 2.100 49.054 o
-17 0 -15 18.858 21.041 3.723 39.163 o
-17 0 -13 13.233 13.067 2.019 85.145 o
-17 0 -11 37.950 57.918 4.484 20.000 o
-17 0 -9 33.363 34.471 3.851 27.482 o
-17 0 -7 413.743 421.931 13.135 1.119 o
-17 0 -5 106.964 117.933 7.087 6.887 o
-17 0 -3 982.004 990.133 17.389 0.277 o
-17 0 -1 232.444 263.202 7.312 2.826 o
-17 0 1 89.301 80.670 3.686 12.183 o
-17 0 3 287.603 248.287 4.755 2.579 o
-17 0 5 0.645 0.453 0.910 877.548 o
-17 0 7 274.882 240.754 4.792 2.738 o
-17 0 9 885.842 833.708 10.351 0.366 o
-17 0 11 91.541 96.863 3.365 11.475 o
-17 0 13 743.026 681.449 21.386 0.428 o
-17 0 15 3.461 2.746 1.619 227.866 o
-17 0 17 725.582 813.825 13.814 0.449 o
-17 0 19 26.545 27.769 3.670 33.159 o
-17 0 21 65.047 49.384 3.471 18.217 o
-17 1 -16 1.246 1.535 0.889 656.746 o
-17 1 -15 1.180 2.814 1.393 347.984 o
-17 1 -14 54.136 61.929 2.372 21.827 o
-17 1 -13 2.434 1.571 1.103 417.990 o
-17 1 -12 55.785 57.366 2.310 22.145 o
-17 1 -11 31.231 29.455 1.999 42.725 o
-17 1 -10 6.094 12.558 1.589 138.727 o
-17 1 -9 54.522 61.729 3.772 18.351 o
-17 1 -8 67.536 57.015 2.921 18.117 o
-17 1 -7 317.860 324.967 7.594 1.904 o
-17 1 -6 357.374 377.306 12.345 1.373 o
-17 1 -5 8.660 7.147 1.543 142.629 o
-17 1 -4 19.989 19.952 1.714 66.754 o
-17 1 -3 1895.990 1934.850 16.620 0.085 o
-17 1 -2 193.578 209.569 3.532 4.270 o
-17 1 -1 418.312 446.117 6.299 1.258 o
-17 1 0 0.211 -1.069 1.062 837.796 o
-17 1 1 31.715 22.220 1.301 50.939 o
-17 1 2 1916.750 1858.140 14.603 0.087 o
-17 1 3 237.310 245.874 3.470 3.246 o
-17 1 4 0.240 1.344 0.671 1283.710 o
-17 1 5 1.754 1.353 0.695 728.725 o
-17 1 6 312.903 301.565 3.503 2.202 o
-17 1 7 11.795 8.162 0.829 147.197 o
-17 1 8 20.793 19.686 1.044 74.347 o
-17 1 9 353.262 317.340 3.706 1.876 o
-17 1 10 319.743 302.421 4.498 2.113 o
-17 1 11 361.001 359.852 5.569 1.669 o
-17 1 12 20.205 22.924 1.530 66.027 o
-17 1 13 1.271 0.846 1.018 606.742 o
-17 1 14 2.191 1.015 1.075 467.637 o
-17 1 15 83.667 84.978 2.575 13.738 o
-17 1 16 5.302 6.241 1.155 223.057 o
-17 1 17 7.657 14.007 1.333 135.453 o
-17 1 18 9.286 15.189 1.515 113.721 o
-17 1 19 63.222 84.149 3.129 16.082 o
-17 1 20 48.378 58.639 2.242 24.397 o
-17 1 21 10.526 6.846 1.084 153.842 o
-17 1 22 0.390 0.658 0.972 834.105 o
-17 1 23 23.613 31.384 3.051 39.188 o
-17 2 -15 6.642 5.705 1.688 156.234 o
-17 2 -14 8.433 9.577 1.630 130.284 o
-17 2 -13 0.027 -0.342 1.473 463.596 o
-17 2 -12 14.127 17.456 2.208 72.323 o
-17 2 -11 20.262 16.344 2.332 59.574 o
-17 2 -10 369.111 364.217 15.323 1.221 o
-17 2 -9 69.727 43.404 4.575 15.460 o
-17 2 -8 306.154 310.222 10.257 1.844 o
-17 2 -7 79.645 75.511 6.510 9.778 o
-17 2 -6 28.355 31.484 4.506 25.872 o
-17 2 -5 270.608 293.901 8.196 2.272 o
-17 2 -4 40.537 48.153 2.887 26.934 o
-17 2 -3 66.907 76.177 3.524 15.481 o
-17 2 -2 2.187 0.666 2.187 176.666 o
-17 2 -1 436.948 441.502 12.672 1.055 o
-17 2 0 241.499 223.634 5.545 3.147 o
-17 2 1 2140.010 2192.660 21.549 0.067 o
-17 2 2 524.467 521.107 6.741 0.898 o
-17 2 3 293.502 309.178 5.138 2.250 o
-17 2 4 2.299 2.151 0.920 479.847 o
-17 2 5 47.501 41.720 1.676 29.713 o
-17 2 6 67.739 56.964 1.817 19.949 o
-17 2 7 82.529 87.694 2.332 13.935 o
-17 2 8 217.203 212.086 3.676 3.789 o
-17 2 9 132.890 134.051 3.443 7.386 o
-17 2 10 80.183 112.052 3.182 12.010 o
-17 2 11 380.451 354.088 6.592 1.561 o
-17 2 12 649.438 629.788 9.234 0.619 o
-17 2 13 146.610 143.102 3.320 6.627 o
-17 2 14 43.615 40.682 2.164 30.152 o
-17 2 15 13.223 9.585 1.518 107.911 o
-17 2 16 145.421 158.144 4.690 5.965 o
-17 2 17 212.613 218.743 5.694 3.557 o
-17 2 18 10.300 6.680 1.532 132.687 o
-17 2 19 0.107 -0.576 1.252 629.076 o
-17 2 20 371.913 401.125 7.596 1.467 o
-17 2 21 0.319 0.993 1.006 768.687 o
-17 2 22 1.296 4.182 2.859 107.082 o
-17 3 -14 0.376 0.986 1.141 622.127 o
-17 3 -13 0.001 0.987 1.293 544.623 o
-17 3 -12 0.398 2.802 1.451 364.488 o
-17 3 -11 6.219 11.487 1.929 121.493 o
-17 3 -10 4.199 2.737 1.649 209.990 o
-17 3 -9 17.889 13.816 2.710 58.481 o
-17 3 -8 48.085 44.744 3.358 23.164 o
-17 3 -7 635.791 638.833 20.180 0.524 o
-17 3 -6 29.442 42.592 3.331 30.524 o
-17 3 -5 55.399 51.742 4.563 17.052 o
-17 3 -4 17.727 16.695 2.437 61.521 o
-17 3 -3 43.950 41.033 3.160 25.852 o
-17 3 -2 327.874 327.103 11.186 1.641 o
-17 3 -1 733.418 725.420 18.787 0.440 o
-17 3 0 283.244 270.077 10.102 2.102 o
-17 3 1 7.819 5.497 2.716 88.483 o
-17 3 2 16.959 17.224 3.193 49.378 o
-17 3 3 2034.550 2130.280 34.601 0.069 o
-17 3 4 154.327 137.560 5.496 5.732 o
-17 3 5 2.343 1.037 1.837 227.471 o
-17 3 6 3.534 4.458 1.309 260.293 o
-17 3 7 9.144 8.013 1.374 145.216 o
-17 3 8 166.906 158.279 5.420 5.111 o
-17 3 9 24.722 20.790 1.712 57.872 o
-17 3 10 0.182 0.399 1.199 639.678 o
-17 3 11 0.581 0.628 1.187 580.477 o
-17 3 12 20.065 20.440 1.492 69.351 o
-17 3 13 3.584 1.677 1.019 375.084 o
-17 3 14 2.037 1.799 1.020 473.385 o
-17 3 15 1.819 1.805 1.037 483.756 o
-17 3 16 0.028 -0.427 1.273 619.101 o
-17 3 17 14.936 12.449 1.473 95.816 o
-17 3 18 6.926 6.382 1.313 180.908 o
-17 3 19 16.053 22.547 2.034 66.600 o
-17 3 20 23.869 28.545 2.069 49.992 o
-17 3 21 22.262 24.204 3.036 43.170 o
-17 4 -12 1.895 3.818 1.208 350.681 o
-17 4 -11 2.780 1.721 1.933 198.204 o
-17 4 -10 4.861 6.457 1.446 195.919 o
-17 4 -9 1.987 1.916 1.351 345.835 o
-17 4 -8 165.779 174.096 9.637 3.770 o
-17 4 -7 26.394 22.288 2.461 46.552 o
-17 4 -6 0.005 0.500 1.768 313.805 o
-17 4 -5 294.937 291.982 10.624 1.926 o
-17 4 -4 56.997 54.141 3.032 20.516 o
-17 4 -3 76.133 74.835 3.491 14.315 o
-17 4 -2 0.217 -2.532 1.835 293.120 o
-17 4 -1 0.121 2.770 2.272 176.672 o
-17 4 0 141.915 136.275 6.899 5.563 o
-17 4 1 486.975 516.969 14.970 0.834 o
-17 4 2 52.199 60.666 4.864 16.084 o
-17 4 3 204.914 245.410 13.521 2.290 o
-17 4 4 8.473 10.167 2.136 103.146 o
-17 4 5 43.086 47.993 4.353 20.430 o
-17 4 6 269.422 249.489 7.383 2.532 o
-17 4 7 0.026 -0.841 1.376 531.161 o
-17 4 8 169.532 161.590 5.011 5.110 o
-17 4 9 87.263 79.797 3.549 12.596 o
-17 4 10 25.139 22.913 2.553 46.506 o
-17 4 11 101.585 110.802 5.100 8.749 o
-17 4 12 414.862 406.764 9.327 1.255 o
-17 4 13 87.470 98.605 5.436 9.718 o
-17 4 14 0.773 0.947 1.323 456.698 o
-17 4 15 244.793 256.631 5.210 2.944 o
-17 4 16 0.055 2.020 1.385 436.796 o
-17 4 17 6.912 6.879 1.460 165.989 o
-17 4 18 0.528 1.768 1.147 549.542 o
-17 4 19 0.669 1.738 1.585 327.866 o
-17 5 -10 0.660 4.042 1.810 236.383 o
-17 5 -9 13.137 15.639 1.736 89.378 o
-17 5 -8 32.147 36.406 3.667 28.651 o
-17 5 -7 24.615 26.479 3.246 38.376 o
-17 5 -6 13.968 13.452 1.963 83.981 o
-17 5 -5 8.325 6.738 1.831 128.903 o
-17 5 -4 7.935 7.351 1.635 141.751 o
-17 5 -3 1.113 -1.875 1.775 283.499 o
-17 5 -2 24.356 19.132 2.550 49.324 o
-17 5 -1 22.888 15.037 2.372 56.054 o
-17 5 0 26.622 26.676 3.688 33.256 o
-17 5 1 5.184 8.100 2.211 120.237 o
-17 5 2 281.003 281.724 19.052 1.353 o
-17 5 3 1.296 2.483 2.175 178.070 o
-17 5 4 19.598 20.284 3.335 43.510 o
-17 5 5 48.529 55.884 5.041 16.534 o
-17 5 6 1.775 0.647 1.339 392.791 o
-17 5 7 152.937 160.255 4.897 5.627 o
-17 5 8 28.936 27.618 2.325 42.983 o
-17 5 9 39.087 41.318 2.631 30.134 o
-17 5 10 3.090 2.673 1.094 353.927 o
-17 5 11 74.964 78.882 3.536 14.138 o
-17 5 12 53.698 55.092 2.560 22.467 o
-17 5 13 21.452 14.708 1.562 71.533 o
-17 5 14 0.143 2.810 1.852 252.279 o
-17 5 15 8.472 9.753 1.400 142.115 o
-17 5 16 205.566 205.458 5.030 3.874 o
-17 5 17 18.461 16.815 2.598 57.468 o
-17 6 -5 19.535 14.799 3.921 38.510 o
-17 6 -4 3.759 4.153 2.532 117.379 o
-17 6 -3 0.819 0.693 1.907 248.276 o
-17 6 -2 21.466 18.914 2.716 50.506 o
-17 6 -1 50.600 53.883 4.079 19.087 o
-17 6 0 83.270 82.731 4.987 11.134 o
-17 6 1 8.610 9.264 2.471 90.085 o
-17 6 2 0.065 1.862 2.102 211.038 o
-17 6 3 16.898 21.012 2.976 50.711 o
-17 6 4 102.799 91.328 7.676 7.119 o
-17 6 5 37.671 37.320 4.651 21.743 o
-17 6 6 64.078 64.039 4.918 14.139 o
-17 6 7 167.406 161.787 14.921 2.569 o
-17 6 8 6.978 3.945 1.321 196.319 o
-17 6 9 50.093 43.876 8.961 8.901 o
-17 6 10 40.506 35.197 3.532 26.433 o
-17 6 11 15.047 16.868 1.882 78.284 o
-17 6 12 11.604 12.909 1.632 103.734 o
-16 0 -14 21.737 18.832 2.601 51.825 o
-16 0 -12 37.581 41.541 4.996 19.872 o
-16 0 -10 2488.900 2314.870 46.018 0.049 o
-16 0 -8 547.880 471.741 19.542 0.693 o
-16 0 -6 31.076 27.241 2.874 37.005 o
-16 0 -4 256.331 250.594 6.470 2.736 o
-16 0 -2 1768.360 1738.400 22.273 0.097 o
-16 0 0 37.447 45.836 2.423 30.802 o
-16 0 2 251.692 245.703 4.603 2.979 o
-16 0 4 471.891 489.762 6.183 1.051 o
-16 0 6 46.360 47.182 2.900 24.964 o
-16 0 8 247.419 231.162 4.121 3.160 o
-16 0 10 1108.630 1130.740 12.401 0.232 o
-16 0 12 136.896 121.420 3.038 7.646 o
-16 0 14 34.752 29.011 2.178 38.834 o
-16 0 16 19.730 20.990 2.274 57.786 o
-16 0 18 2296.840 2306.590 36.624 0.057 o
-16 0 20 52.525 54.431 3.863 19.255 o
-16 0 22 6.646 5.515 2.353 110.825 o
-16 0 24 2.220 0.651 1.891 223.452 o
-16 1 -15 5.678 6.669 1.492 178.760 o
-16 1 -14 3.318 5.410 1.218 269.315 o
-16 1 -13 0.658 0.043 1.096 695.290 o
-16 1 -12 272.591 252.436 5.898 2.619 o
-16 1 -11 0.013 0.117 1.403 506.231 o
-16 1 -10 90.777 91.651 3.678 11.505 o
-16 1 -9 38.507 37.910 2.809 30.332 o
-16 1 -8 282.596 256.280 10.302 2.132 o
-16 1 -7 5.523 5.475 1.740 163.981 o
-16 1 -6 0.129 1.927 1.578 349.200 o
-16 1 -5 8.425 6.547 1.173 172.302 o
-16 1 -4 838.910 857.317 9.643 0.386 o
-16 1 -3 35.043 33.251 1.680 39.940 o
-16 1 -2 3103.750 3170.970 25.685 0.033 o
-16 1 -1 17.538 18.041 1.342 80.841 o
-16 1 0 259.233 239.736 4.095 2.965 o
-16 1 1 32.401 34.515 1.372 43.262 o
-16 1 2 2873.330 2699.800 19.233 0.041 o
-16 1 3 837.991 811.313 7.335 0.405 o
-16 1 4 86.290 79.620 1.698 14.483 o
-16 1 5 1.698 2.087 0.633 710.927 o
-16 1 6 38.796 36.209 1.218 37.964 o
-16 1 7 86.471 82.534 1.643 14.288 o
-16 1 8 256.710 235.139 2.797 3.105 o
-16 1 9 136.163 128.683 2.018 7.800 o
-16 1 10 16.457 18.785 1.017 88.463 o
-16 1 11 111.710 137.240 2.338 8.891 o
-16 1 12 384.816 371.898 4.278 1.563 o
-16 1 13 23.907 27.561 1.542 55.840 o
-16 1 14 0.015 0.462 1.088 792.149 o
-16 1 15 12.101 10.668 1.286 119.277 o
-16 1 16 388.089 425.717 6.290 1.395 o
-16 1 17 121.089 132.756 3.778 7.866 o
-16 1 18 58.017 53.270 2.410 21.867 o
-16 1 19 0.142 1.244 1.111 665.764 o
-16 1 20 77.793 72.836 2.548 15.466 o
-16 1 21 10.467 11.673 1.257 127.360 o
-16 1 22 11.320 11.062 1.447 116.528 o
-16 1 23 13.809 23.093 2.419 63.060 o
-16 1 24 3.118 2.386 1.692 225.685 o
-16 2 -15 6.589 7.924 2.109 119.120 o
-16 2 -14 3.526 1.479 1.802 208.628 o
-16 2 -13 3.478 5.444 1.716 191.290 o
-16 2 -12 27.258 41.606 3.885 28.240 o
-16 2 -11 1.261 -1.885 2.266 180.431 o
-16 2 -10 59.126 58.999 4.746 15.481 o
-16 2 -9 82.198 78.364 5.370 10.926 o
-16 2 -8 61.316 67.973 3.522 17.070 o
-16 2 -7 86.304 81.639 3.836 12.276 o
-16 2 -6 34.281 30.348 2.606 35.880 o
-16 2 -5 395.568 418.505 10.173 1.270 o
-16 2 -4 21.727 25.296 2.050 54.939 o
-16 2 -3 1135.360 1106.880 15.526 0.224 o
-16 2 -2 1017.330 998.717 11.356 0.278 o
-16 2 -1 14.487 17.720 1.782 80.934 o
-16 2 0 223.848 236.150 4.691 3.391 o
-16 2 1 1227.410 1284.140 14.462 0.188 o
-16 2 2 1510.170 1463.530 14.347 0.135 o
-16 2 3 44.890 53.402 1.909 27.598 o
-16 2 4 0.008 0.240 0.889 1207.030 o
-16 2 5 17.732 15.732 1.163 86.871 o
-16 2 6 4.409 3.791 0.790 336.793 o
-16 2 7 5.987 4.626 0.812 265.290 o
-16 2 8 76.511 79.383 2.601 15.098 o
-16 2 9 186.291 185.756 3.114 4.754 o
-16 2 10 293.907 303.962 5.323 2.257 o
-16 2 11 584.702 558.087 7.603 0.758 o
-16 2 12 940.200 883.247 9.801 0.331 o
-16 2 13 111.845 96.387 2.443 10.330 o
-16 2 14 3.544 3.222 1.177 304.275 o
-16 2 15 43.964 47.376 2.104 28.674 o
-16 2 16 0.559 3.448 1.102 489.889 o
-16 2 17 28.876 36.758 2.259 39.795 o
-16 2 18 394.512 420.718 7.612 1.347 o
-16 2 19 19.166 30.767 2.254 52.210 o
-16 2 20 31.986 27.875 2.031 42.523 o
-16 2 21 68.762 81.460 3.529 14.817 o
-16 2 22 0.335 -0.370 1.581 385.050 o
-16 2 23 29.308 34.576 3.474 31.538 o
-16 3 -15 14.438 10.304 1.982 86.771 o
-16 3 -14 1.145 2.131 1.277 412.132 o
-16 3 -13 7.859 5.602 1.642 149.212 o
-16 3 -12 29.028 25.433 3.538 33.522 o
-16 3 -11 2.077 1.637 1.711 252.162 o
-16 3 -10 15.839 23.333 3.048 49.523 o
-16 3 -9 73.668 61.696 3.902 14.909 o
-16 3 -8 9.216 8.269 2.203 100.989 o
-16 3 -7 137.158 153.568 6.079 5.790 o
-16 3 -6 670.679 693.870 17.432 0.504 o
-16 3 -5 9.031 10.066 2.842 74.743 o
-16 3 -4 497.903 512.784 10.366 0.906 o
-16 3 -3 2.039 1.698 1.720 250.393 o
-16 3 -2 3.451 2.107 2.060 170.356 o
-16 3 -1 2.720 2.674 2.368 141.792 o
-16 3 0 113.335 126.429 6.089 7.109 o
-16 3 1 0.117 1.753 1.063 674.235 o
-16 3 2 416.346 415.576 6.159 1.317 o
-16 3 3 100.132 93.359 2.996 11.135 o
-16 3 4 104.406 104.604 3.088 10.227 o
-16 3 5 514.199 542.408 7.273 0.892 o
-16 3 6 42.489 33.688 1.394 35.659 o
-16 3 7 16.601 18.794 1.325 82.768 o
-16 3 8 37.010 31.805 2.091 36.781 o
-16 3 9 2.745 3.662 1.187 323.449 o
-16 3 10 396.537 394.990 10.640 1.288 o
-16 3 11 0.150 2.398 1.282 471.571 o
-16 3 12 563.298 556.605 10.857 0.756 o
-16 3 13 1.927 0.761 1.051 514.722 o
-16 3 14 8.387 12.234 1.371 134.786 o
-16 3 15 36.126 31.514 1.915 38.495 o
-16 3 16 2.769 4.665 1.297 280.970 o
-16 3 17 73.288 72.365 2.999 15.611 o
-16 3 18 3.664 5.582 1.265 250.491 o
-16 3 19 161.301 181.964 5.481 4.937 o
-16 3 20 48.302 61.311 4.117 18.692 o
-16 3 21 2.969 1.048 2.077 179.909 o
-16 3 22 2.905 8.841 2.156 136.188 o
-16 4 -13 0.867 0.867 1.146 563.019 o
-16 4 -12 15.363 11.791 1.485 95.099 o
-16 4 -11 114.463 94.355 3.654 9.492 o
-16 4 -10 65.327 63.766 3.036 17.672 o
-16 4 -9 3.340 5.403 1.475 227.077 o
-16 4 -8 52.352 52.547 2.797 22.584 o
-16 4 -7 254.578 258.282 9.761 2.375 o
-16 4 -6 121.953 125.142 4.623 7.593 o
-16 4 -5 6.198 5.792 1.799 150.876 o
-16 4 -4 28.343 29.964 2.241 43.172 o
-16 4 -3 25.084 27.970 2.262 47.042 o
-16 4 -2 30.818 24.343 2.545 40.913 o
-16 4 -1 54.367 58.833 4.128 17.747 o
-16 4 0 54.447 59.616 3.874 18.311 o
-16 4 1 0.038 1.299 2.076 221.477 o
-16 4 2 577.953 610.970 13.894 0.665 o
-16 4 3 4.058 11.569 2.938 81.594 o
-16 4 4 277.462 261.907 6.928 2.450 o
-16 4 5 3.444 5.348 1.648 201.316 o
-16 4 6 72.409 65.056 2.974 16.388 o
-16 4 7 27.459 23.358 1.852 50.965 o
-16 4 8 26.635 31.022 2.065 45.759 o
-16 4 9 2.197 3.662 1.252 328.636 o
-16 4 10 43.328 43.379 2.553 28.135 o
-16 4 11 65.966 61.768 2.678 18.401 o
-16 4 12 498.007 485.061 8.655 0.961 o
-16 4 13 13.369 8.635 1.660 104.394 o
-16 4 14 149.640 148.894 4.532 6.031 o
-16 4 15 12.570 13.072 1.485 103.984 o
-16 4 16 87.196 86.418 4.131 11.620 o
-16 4 17 44.860 48.607 2.395 27.038 o
-16 4 18 78.447 80.718 3.299 13.882 o
-16 4 19 134.742 142.168 10.218 4.307 o
-16 4 20 163.176 199.253 14.090 2.631 o
-16 5 -11 37.769 28.875 2.442 35.197 o
-16 5 -10 27.730 31.153 2.725 39.163 o
-16 5 -9 8.367 5.743 1.575 148.907 o
-16 5 -8 48.255 52.437 3.102 22.861 o
-16 5 -7 105.885 109.351 4.524 8.964 o
-16 5 -6 70.394 68.787 3.673 15.262 o
-16 5 -5 40.482 38.837 2.976 28.425 o
-16 5 -4 41.428 42.764 4.312 21.583 o
-16 5 -3 21.203 25.887 3.000 43.769 o
-16 5 -2 19.626 15.931 2.657 55.481 o
-16 5 -1 176.443 182.298 9.182 3.677 o
-16 5 0 372.373 370.007 10.132 1.430 o
-16 5 1 0.135 0.064 2.046 237.861 o
-16 5 2 197.770 197.145 7.158 3.700 o
-16 5 3 0.569 4.168 2.289 162.232 o
-16 5 4 35.090 29.972 3.222 31.518 o
-16 5 5 14.347 13.486 1.866 85.412 o
-16 5 6 1.347 0.477 1.215 489.635 o
-16 5 7 0.682 0.429 1.295 502.983 o
-16 5 8 172.125 157.045 4.409 5.252 o
-16 5 9 20.947 26.416 2.710 47.140 o
-16 5 10 7.657 5.766 1.293 177.223 o
-16 5 11 97.313 104.965 3.717 10.330 o
-16 5 12 53.118 49.418 2.588 23.412 o
-16 5 13 6.513 8.070 1.463 163.729 o
-16 5 14 1.252 1.033 1.145 513.685 o
-16 5 15 26.081 22.317 1.718 54.731 o
-16 5 16 0.483 0.298 0.971 858.675 o
-16 5 17 9.750 5.114 1.167 165.777 o
-16 5 18 27.671 28.534 3.073 37.195 o
-16 6 -7 45.652 42.149 3.684 23.025 o
-16 6 -6 44.260 40.124 2.470 28.770 o
-16 6 -5 17.606 18.642 1.969 68.575 o
-16 6 -4 23.127 21.394 2.093 55.152 o
-16 6 -3 6.232 7.027 5.696 27.938 o
-16 6 -2 59.535 58.299 4.432 16.185 o
-16 6 -1 214.830 196.433 7.966 3.318 o
-16 6 0 1.291 1.170 2.414 154.836 o
-16 6 1 140.188 125.455 6.433 5.979 o
-16 6 2 0.668 3.793 2.336 157.618 o
-16 6 3 18.105 18.166 4.555 31.851 o
-16 6 4 1.509 -0.164 1.392 404.670 o
-16 6 5 43.154 35.918 2.783 28.815 o
-16 6 6 14.081 9.381 2.164 83.792 o
-16 6 7 0.421 0.666 1.358 475.864 o
-16 6 8 67.823 70.047 3.768 15.384 o
-16 6 9 29.222 34.909 3.258 32.999 o
-16 6 10 64.707 67.902 3.710 16.135 o
-16 6 11 27.235 25.940 2.438 44.234 o
-16 6 12 27.302 26.143 2.286 45.505 o
-16 6 13 12.268 10.301 1.600 107.799 o
-16 6 14 4.463 5.399 1.783 171.660 o
-15 0 -13 460.424 355.073 9.467 1.194 o
-15 0 -11 6.832 9.165 3.505 60.643 o
-15 0 -9 29.040 20.185 3.326 36.802 o
-15 0 -7 49.958 40.236 3.087 24.252 o
-15 0 -5 3316.710 3276.360 43.013 0.029 o
-15 0 -3 2777.920 2667.830 35.582 0.041 o
-15 0 -1 65.651 54.330 2.839 18.947 o
-15 0 1 2295.690 2315.760 27.820 0.058 o
-15 0 3 288.163 267.840 4.049 2.523 o
-15 0 5 134.118 148.717 2.706 7.222 o
-15 0 7 240.994 243.673 4.420 3.137 o
-15 0 9 501.589 586.338 7.001 0.877 o
-15 0 11 544.532 538.885 10.651 0.800 o
-15 0 13 69.357 61.378 2.377 18.248 o
-15 0 15 1135.010 1137.800 20.822 0.211 o
-15 0 17 12.447 18.953 2.169 75.380 o
-15 0 19 5.835 13.261 2.374 96.841 o
-15 0 21 42.710 41.158 2.867 27.539 o
-15 0 23 7.671 7.386 2.814 82.311 o
-15 1 -14 39.686 44.220 2.080 31.567 o
-15 1 -13 5.488 5.667 1.293 209.249 o
-15 1 -12 316.482 290.827 6.547 2.076 o
-15 1 -11 216.115 205.642 6.409 3.495 o
-15 1 -10 13.237 10.095 1.799 97.104 o
-15 1 -9 55.705 53.392 3.257 20.332 o
-15 1 -8 129.006 117.831 4.086 7.698 o
-15 1 -7 443.486 413.238 6.347 1.230 o
-15 1 -6 304.528 261.853 4.670 2.375 o
-15 1 -5 1339.420 1326.640 14.182 0.166 o
-15 1 -4 98.009 88.935 2.575 11.861 o
-15 1 -3 6.807 2.845 0.971 248.657 o
-15 1 -2 1315.270 1334.230 13.188 0.170 o
-15 1 -1 246.218 259.180 3.956 3.014 o
-15 1 0 676.295 655.791 9.195 0.578 o
-15 1 1 24.617 27.116 1.146 58.549 o
-15 1 2 1109.370 1036.300 10.378 0.246 o
-15 1 3 2744.040 2694.250 17.190 0.043 o
-15 1 4 172.282 188.236 2.417 5.180 o
-15 1 5 8.398 9.040 0.708 184.440 o
-15 1 6 50.711 50.570 1.262 27.295 o
-15 1 7 8.871 8.835 0.690 180.336 o
-15 1 8 461.139 474.448 4.272 1.121 o
-15 1 9 380.726 405.536 3.649 1.520 o
-15 1 10 334.996 344.653 3.410 1.911 o
-15 1 11 91.409 92.881 1.714 12.933 o
-15 1 12 22.659 18.361 0.962 72.356 o
-15 1 13 24.828 36.545 1.453 49.563 o
-15 1 14 55.797 62.404 2.277 21.514 o
-15 1 15 16.515 18.169 1.501 80.618 o
-15 1 16 181.434 200.852 4.042 4.549 o
-15 1 17 817.877 917.710 17.279 0.353 o
-15 1 18 86.178 98.256 3.189 12.097 o
-15 1 19 0.477 0.546 1.198 590.336 o
-15 1 20 19.790 17.817 1.514 72.543 o
-15 1 21 26.976 23.908 1.764 52.058 o
-15 1 22 0.366 0.922 1.040 727.956 o
-15 1 23 7.211 9.818 2.349 99.278 o
-15 1 24 6.243 7.569 1.724 148.648 o
-15 2 -14 1.528 2.002 1.521 310.362 o
-15 2 -13 62.144 48.917 4.147 17.200 o
-15 2 -12 73.131 72.510 4.752 12.911 o
-15 2 -11 191.464 211.530 21.411 1.483 o
-15 2 -10 81.699 78.062 3.820 12.989 o
-15 2 -9 11.723 16.209 2.575 69.954 o
-15 2 -8 168.355 163.537 6.182 4.797 o
-15 2 -7 116.414 133.070 5.480 7.197 o
-15 2 -6 115.648 102.529 4.038 8.897 o
-15 2 -5 1338.980 1256.390 17.406 0.169 o
-15 2 -4 174.706 171.672 4.563 4.955 o
-15 2 -3 27.517 25.357 1.817 50.036 o
-15 2 -2 771.167 743.465 8.896 0.465 o
-15 2 -1 657.042 674.877 11.540 0.572 o
-15 2 0 180.189 145.200 3.669 5.358 o
-15 2 1 63.755 80.379 2.359 17.498 o
-15 2 2 0.009 0.497 0.831 1286.080 o
-15 2 3 287.941 276.227 3.670 2.506 o
-15 2 4 151.719 129.613 2.621 6.882 o
-15 2 5 154.208 149.860 3.599 6.133 o
-15 2 6 171.326 162.874 3.183 5.455 o
-15 2 7 235.790 256.178 5.010 3.071 o
-15 2 8 435.403 466.556 5.134 1.194 o
-15 2 9 0.464 5.016 0.808 574.073 o
-15 2 10 79.547 76.250 1.839 15.660 o
-15 2 11 156.230 154.107 3.081 6.114 o
-15 2 12 110.597 97.080 2.216 10.519 o
-15 2 13 610.254 568.297 8.906 0.704 o
-15 2 14 478.286 490.387 8.854 0.994 o
-15 2 15 1015.210 1015.960 12.327 0.274 o
-15 2 16 494.927 525.214 7.665 0.941 o
-15 2 17 498.670 490.991 9.788 0.935 o
-15 2 18 487.126 500.081 8.665 0.968 o
-15 2 19 83.979 87.995 4.137 11.845 o
-15 2 20 16.535 15.959 2.275 67.433 o
-15 2 21 6.806 7.266 1.618 152.970 o
-15 2 22 14.464 16.134 1.824 82.249 o
-15 2 23 1.295 1.354 1.944 223.950 o
-15 2 24 0.286 0.819 1.623 349.316 o
-15 3 -14 15.116 16.746 2.046 74.545 o
-15 3 -13 39.813 35.926 2.811 30.175 o
-15 3 -12 301.731 314.674 8.569 1.970 o
-15 3 -11 24.450 22.678 2.777 44.802 o
-15 3 -10 296.755 299.044 7.629 2.114 o
-15 3 -9 120.624 146.681 5.875 6.550 o
-15 3 -8 45.456 45.949 3.580 22.938 o
-15 3 -7 310.742 309.944 8.907 1.910 o
-15 3 -6 229.641 244.050 8.533 2.799 o
-15 3 -5 187.658 204.739 7.510 3.726 o
-15 3 -4 14.944 20.812 2.606 59.560 o
-15 3 -3 374.438 387.585 5.890 1.535 o
-15 3 -2 183.465 181.562 3.531 4.811 o
-15 3 -1 0.434 0.455 1.069 728.368 o
-15 3 0 180.211 169.379 5.691 4.592 o
-15 3 1 24.316 22.002 1.887 55.572 o
-15 3 2 31.172 28.272 1.501 46.798 o
-15 3 3 120.302 111.300 3.000 8.897 o
-15 3 4 72.409 67.881 1.885 17.644 o
-15 3 5 77.560 69.337 1.908 16.518 o
-15 3 6 411.430 387.786 4.675 1.414 o
-15 3 7 318.114 361.469 5.511 1.895 o
-15 3 8 94.577 96.070 2.248 12.070 o
-15 3 9 553.757 566.268 8.566 0.790 o
-15 3 10 0.348 1.400 1.173 572.874 o
-15 3 11 327.090 348.387 5.881 1.866 o
-15 3 12 17.817 17.924 1.527 76.976 o
-15 3 13 9.804 7.925 1.206 149.174 o
-15 3 14 7.737 8.229 1.263 164.435 o
-15 3 15 0.292 -0.135 1.195 657.988 o
-15 3 16 520.942 550.125 9.267 0.848 o
-15 3 17 1.252 2.414 1.338 373.435 o
-15 3 18 8.516 12.758 1.519 125.007 o
-15 3 19 25.689 21.960 2.858 43.157 o
-15 3 20 0.193 0.071 1.803 302.951 o
-15 3 21 3.445 5.480 2.460 120.572 o
-15 3 22 6.058 3.346 2.144 134.299 o
-15 3 23 29.067 34.770 3.382 32.247 o
-15 4 -14 5.415 5.997 1.173 221.134 o
-15 4 -13 27.728 26.108 2.249 45.455 o
-15 4 -12 138.426 133.721 3.976 6.943 o
-15 4 -11 0.175 0.187 1.275 585.799 o
-15 4 -10 542.139 532.286 9.272 0.827 o
-15 4 -9 9.333 14.096 1.857 102.776 o
-15 4 -8 50.074 50.029 2.827 23.549 o
-15 4 -7 119.787 130.904 5.004 7.357 o
-15 4 -6 106.693 107.825 4.378 9.066 o
-15 4 -5 126.626 119.748 5.459 7.058 o
-15 4 -4 29.710 29.462 2.268 41.992 o
-15 4 -3 0.407 2.099 1.454 380.891 o
-15 4 -2 84.054 71.289 3.239 13.842 o
-15 4 -1 946.846 969.136 14.669 0.300 o
-15 4 0 1580.690 1574.900 21.253 0.119 o
-15 4 1 97.311 93.485 3.703 10.815 o
-15 4 2 431.833 421.167 9.194 1.188 o
-15 4 3 29.021 31.092 2.492 40.112 o
-15 4 4 319.322 331.027 6.984 1.910 o
-15 4 5 44.264 41.094 2.565 28.176 o
-15 4 6 136.026 121.294 3.988 7.321 o
-15 4 7 63.513 64.728 2.701 18.562 o
-15 4 8 9.397 10.357 1.514 127.252 o
-15 4 9 18.082 18.042 1.740 72.368 o
-15 4 10 3.817 6.490 1.444 212.633 o
-15 4 11 104.442 107.556 3.452 9.872 o
-15 4 12 412.272 382.741 9.653 1.291 o
-15 4 13 626.751 566.543 10.588 0.669 o
-15 4 14 165.657 175.752 5.079 5.010 o
-15 4 15 4.702 2.589 1.251 264.253 o
-15 4 16 57.629 63.512 2.935 19.500 o
-15 4 17 127.126 136.403 4.067 7.350 o
-15 4 18 196.848 192.862 11.603 2.862 o
-15 4 19 27.261 30.096 2.719 39.952 o
-15 4 20 45.699 45.997 2.965 25.150 o
-15 4 21 40.970 44.912 3.748 23.721 o
-15 5 -12 15.306 13.784 1.961 79.790 o
-15 5 -11 0.174 1.559 1.426 423.302 o
-15 5 -10 34.681 37.299 2.641 33.363 o
-15 5 -9 81.506 71.631 3.688 13.561 o
-15 5 -8 0.577 1.948 1.646 307.471 o
-15 5 -7 181.773 185.742 9.194 3.577 o
-15 5 -6 112.516 115.791 5.358 7.847 o
-15 5 -5 43.597 52.917 4.339 19.830 o
-15 5 -4 7.030 8.699 2.079 116.328 o
-15 5 -3 0.277 -0.298 1.466 448.998 o
-15 5 -2 144.316 151.940 4.988 6.003 o
-15 5 -1 9.146 9.387 2.399 91.007 o
-15 5 0 16.148 12.328 2.540 65.976 o
-15 5 1 1.199 2.024 1.616 294.227 o
-15 5 2 694.528 691.642 12.991 0.521 o
-15 5 3 258.915 278.877 8.729 2.369 o
-15 5 4 101.753 103.951 5.210 8.853 o
-15 5 5 227.581 222.812 7.301 3.103 o
-15 5 6 23.048 21.578 1.945 56.996 o
-15 5 7 0.664 2.241 1.351 406.135 o
-15 5 8 37.622 35.932 2.615 32.285 o
-15 5 9 18.808 20.557 1.714 68.510 o
-15 5 10 54.318 55.624 2.459 22.463 o
-15 5 11 96.704 97.044 3.432 10.939 o
-15 5 12 1.118 0.863 1.308 441.995 o
-15 5 13 2.373 2.175 1.259 351.287 o
-15 5 14 30.697 35.206 2.878 34.738 o
-15 5 15 1.856 2.634 1.141 406.676 o
-15 5 16 42.005 43.999 2.967 26.831 o
-15 5 17 1.189 2.162 1.430 349.693 o
-15 5 18 9.672 9.659 1.640 121.635 o
-15 6 -9 8.662 8.694 1.636 131.380 o
-15 6 -8 3.190 4.799 1.311 264.605 o
-15 6 -7 30.167 30.707 2.330 40.625 o
-15 6 -6 49.829 47.400 3.406 22.138 o
-15 6 -5 30.354 30.546 2.472 39.465 o
-15 6 -4 36.782 33.938 2.622 33.239 o
-15 6 -3 92.334 74.017 5.087 10.634 o
-15 6 -2 37.784 35.001 3.888 25.630 o
-15 6 -1 8.352 7.989 2.772 81.257 o
-15 6 0 359.523 355.801 9.143 1.550 o
-15 6 1 103.532 103.851 4.689 9.161 o
-15 6 2 113.790 124.708 6.729 6.736 o
-15 6 3 34.352 32.854 3.837 27.494 o
-15 6 4 24.852 16.395 2.512 50.783 o
-15 6 5 17.669 15.140 2.153 68.454 o
-15 6 6 69.679 58.414 2.938 17.533 o
-15 6 7 0.257 0.988 1.412 444.680 o
-15 6 8 22.226 14.587 2.002 63.108 o
-15 6 9 8.096 5.540 1.283 174.062 o
-15 6 10 24.537 21.527 1.989 54.412 o
-15 6 11 130.942 134.541 4.391 7.079 o
-15 6 12 65.305 65.295 2.976 17.640 o
-15 6 13 45.776 40.673 2.019 29.666 o
-15 6 14 63.633 60.017 2.277 19.829 o
-15 6 15 121.251 120.565 5.673 7.147 o
-15 7 -2 13.530 16.679 4.457 35.404 o
-15 7 -1 176.538 148.791 6.498 4.689 o
-15 7 0 69.356 62.625 3.985 15.311 o
-15 7 1 3.604 5.098 2.783 100.433 o
-15 7 2 0.461 -0.645 1.917 262.673 o
-15 7 3 40.380 36.489 2.407 31.759 o
-15 7 4 5.847 5.125 1.396 196.567 o
-15 7 5 49.521 47.280 2.621 24.821 o
-15 7 6 0.000 0.242 1.221 657.657 o
-15 7 7 17.950 17.921 2.806 53.962 o
-15 7 8 23.152 17.078 2.472 52.946 o
-14 0 -12 318.754 276.289 22.211 1.087 o
-14 0 -10 7.545 3.704 2.396 108.430 o
-14 0 -8 54.398 38.990 2.040 26.306 o
-14 0 -6 1018.100 945.514 13.573 0.282 o
-14 0 -4 998.371 1057.940 14.584 0.268 o
-14 0 -2 0.424 3.836 1.328 383.620 o
-14 0 0 0.010 -0.437 1.028 951.881 o
-14 0 2 403.865 339.167 5.124 1.533 o
-14 0 4 24.434 31.803 1.227 54.722 o
-14 0 6 564.165 535.641 7.587 0.807 o
-14 0 8 81.782 82.791 1.977 14.691 o
-14 0 10 493.146 502.804 7.074 0.976 o
-14 0 12 1266.420 1279.200 13.522 0.182 o
-14 0 14 101.842 96.338 3.106 10.771 o
-14 0 16 159.665 174.050 5.338 5.117 o
-14 0 18 43.833 42.413 3.383 24.733 o
-14 0 20 0.032 0.376 1.593 385.558 o
-14 0 22 25.813 21.489 2.842 43.420 o
-14 0 24 4.260 0.810 2.238 149.498 o
-14 1 -13 66.341 55.096 2.433 19.491 o
-14 1 -12 28.090 28.591 2.249 43.949 o
-14 1 -11 3.700 5.385 1.506 216.069 o
-14 1 -10 128.060 127.450 4.249 7.433 o
-14 1 -9 1.383 0.643 0.847 748.345 o
-14 1 -8 0.834 1.561 0.815 800.051 o
-14 1 -7 179.570 177.516 4.374 4.803 o
-14 1 -6 561.312 546.894 7.838 0.800 o
-14 1 -5 64.319 49.352 1.805 21.857 o
-14 1 -4 192.586 212.103 3.656 4.249 o
-14 1 -3 1095.230 1117.800 12.013 0.237 o
-14 1 -2 45.118 42.059 1.529 31.246 o
-14 1 -1 35.426 37.804 1.418 39.123 o
-14 1 0 550.333 537.466 5.779 0.845 o
-14 1 1 5.196 2.257 0.667 357.275 o
-14 1 2 12.539 12.501 0.733 127.606 o
-14 1 3 137.978 133.137 1.852 7.627 o
-14 1 4 0.228 1.470 0.507 1647.160 o
-14 1 5 22.446 16.727 0.781 76.615 o
-14 1 6 85.392 74.420 1.387 15.217 o
-14 1 7 720.073 762.846 5.530 0.507 o
-14 1 8 8.743 7.681 0.604 194.034 o
-14 1 9 1.357 0.747 0.517 1110.940 o
-14 1 10 334.106 322.757 3.581 1.980 o
-14 1 11 0.225 0.684 0.582 1843.250 o
-14 1 12 459.647 462.819 4.528 1.138 o
-14 1 13 51.579 50.660 1.704 26.010 o
-14 1 14 1574.640 1643.940 14.330 0.120 o
-14 1 15 35.948 32.373 1.675 39.602 o
-14 1 16 106.218 107.506 2.940 10.061 o
-14 1 17 204.017 215.883 5.225 3.783 o
-14 1 18 1196.280 1239.840 15.609 0.197 o
-14 1 19 5.596 7.874 1.401 180.580 o
-14 1 20 0.895 2.436 1.125 492.547 o
-14 1 21 17.780 18.369 1.717 73.104 o
-14 1 22 15.129 15.828 1.860 79.944 o
-14 1 23 5.003 6.131 1.883 152.973 o
-14 1 24 1.110 0.375 1.540 354.385 o
-14 1 25 12.110 14.159 1.769 94.642 o
-14 2 -13 92.784 78.845 4.162 11.420 o
-14 2 -12 201.079 184.824 6.504 3.872 o
-14 2 -11 103.283 102.237 5.449 8.623 o
-14 2 -10 706.142 622.452 14.908 0.525 o
-14 2 -9 12.305 10.063 2.328 82.824 o
-14 2 -8 53.772 54.300 2.821 21.874 o
-14 2 -7 221.610 213.706 6.098 3.407 o
-14 2 -6 270.293 256.257 6.477 2.575 o
-14 2 -5 271.679 260.883 5.745 2.600 o
-14 2 -4 2855.140 2832.680 31.439 0.039 o
-14 2 -3 114.661 112.326 3.168 9.150 o
-14 2 -2 317.039 356.665 6.901 1.854 o
-14 2 -1 2606.640 2617.550 26.176 0.046 o
-14 2 0 597.498 592.481 8.545 0.708 o
-14 2 1 17.612 20.637 1.267 78.297 o
-14 2 2 67.934 56.423 1.534 20.348 o
-14 2 3 58.350 59.863 1.502 22.555 o
-14 2 4 457.095 451.066 4.938 1.157 o
-14 2 5 70.031 72.626 1.736 17.813 o
-14 2 6 136.265 146.142 2.382 7.267 o
-14 2 7 35.417 40.053 1.419 38.277 o
-14 2 8 699.689 692.491 7.435 0.548 o
-14 2 9 70.771 90.261 1.991 15.807 o
-14 2 10 666.171 653.816 7.883 0.597 o
-14 2 11 488.632 507.145 6.395 0.990 o
-14 2 12 231.329 227.001 3.525 3.460 o
-14 2 13 725.942 707.793 7.919 0.517 o
-14 2 14 69.296 79.163 2.338 16.616 o
-14 2 15 145.080 145.798 4.307 6.321 o
-14 2 16 25.629 27.521 1.672 52.331 o
-14 2 17 842.232 881.713 11.986 0.370 o
-14 2 18 1913.750 1970.680 24.721 0.081 o
-14 2 19 202.043 199.393 4.895 4.011 o
-14 2 20 24.403 35.452 2.429 42.620 o
-14 2 21 16.841 17.671 2.091 68.809 o
-14 2 22 2.208 1.166 1.357 350.863 o
-14 2 23 3.823 -0.758 2.176 163.953 o
-14 2 24 4.350 6.834 2.127 135.362 o
-14 3 -13 10.528 12.163 2.547 77.930 o
-14 3 -12 769.841 758.680 15.744 0.427 o
-14 3 -11 224.294 239.770 8.973 2.812 o
-14 3 -10 50.440 39.434 4.098 20.631 o
-14 3 -9 79.443 83.886 5.830 10.348 o
-14 3 -8 152.848 130.678 6.812 5.378 o
-14 3 -7 29.665 28.881 2.603 39.572 o
-14 3 -6 135.732 151.364 9.336 4.543 o
-14 3 -5 0.354 1.403 1.273 502.677 o
-14 3 -4 41.980 42.535 1.811 31.845 o
-14 3 -3 2.987 4.552 0.913 359.608 o
-14 3 -2 1990.370 2024.950 17.009 0.078 o
-14 3 -1 652.668 650.502 7.369 0.616 o
-14 3 0 357.044 361.035 4.860 1.706 o
-14 3 1 264.059 269.318 4.028 2.753 o
-14 3 2 848.430 771.876 7.922 0.409 o
-14 3 3 83.168 76.626 1.863 15.040 o
-14 3 4 0.007 0.648 0.710 1613.430 o
-14 3 5 44.742 38.767 1.468 32.518 o
-14 3 6 168.027 156.609 2.777 5.730 o
-14 3 7 0.181 0.536 0.695 1557.290 o
-14 3 8 175.456 177.876 3.088 5.138 o
-14 3 9 103.232 109.896 3.144 10.075 o
-14 3 10 60.446 64.725 1.912 20.655 o
-14 3 11 2.585 3.772 0.908 404.278 o
-14 3 12 411.652 400.571 6.379 1.354 o
-14 3 13 1.303 2.292 1.067 493.156 o
-14 3 14 100.360 101.884 2.781 10.880 o
-14 3 15 264.041 261.491 5.074 2.723 o
-14 3 16 2.600 2.936 1.283 318.995 o
-14 3 17 19.263 17.536 1.630 72.175 o
-14 3 18 644.148 650.350 10.235 0.606 o
-14 3 19 14.247 12.188 2.018 83.488 o
-14 3 20 240.243 248.784 8.550 2.673 o
-14 3 21 0.098 0.429 2.372 175.904 o
-14 3 22 24.276 41.564 4.156 27.688 o
-14 3 23 0.787 -0.312 1.702 317.024 o
-14 4 -13 20.367 22.274 2.036 59.312 o
-14 4 -12 19.517 25.423 2.056 57.933 o
-14 4 -11 22.144 23.126 2.202 53.940 o
-14 4 -10 235.211 238.997 5.926 3.088 o
-14 4 -9 35.002 36.577 2.547 33.934 o
-14 4 -8 0.031 0.267 1.524 423.699 o
-14 4 -7 5.797 5.963 1.735 159.251 o
-14 4 -6 161.251 170.507 5.858 4.975 o
-14 4 -5 200.655 206.901 6.579 3.688 o
-14 4 -4 935.507 960.532 13.118 0.310 o
-14 4 -3 198.512 209.521 4.900 3.982 o
-14 4 -2 1084.410 1137.220 14.852 0.233 o
-14 4 -1 570.733 592.693 10.343 0.727 o
-14 4 0 126.426 114.978 2.727 8.518 o
-14 4 1 358.171 349.626 5.017 1.725 o
-14 4 2 97.411 93.789 2.401 11.794 o
-14 4 3 53.493 51.358 1.742 25.096 o
-14 4 4 184.550 176.746 3.105 4.910 o
-14 4 5 91.669 88.810 2.448 12.646 o
-14 4 6 7.048 8.271 1.538 151.961 o
-14 4 7 67.818 78.429 3.249 15.615 o
-14 4 8 194.149 209.144 5.359 3.990 o
-14 4 9 69.280 72.681 3.197 15.919 o
-14 4 10 460.259 471.545 8.823 1.057 o
-14 4 11 9.183 7.049 1.824 122.931 o
-14 4 12 54.941 48.480 3.510 20.390 o
-14 4 13 30.478 36.393 2.582 36.543 o
-14 4 14 474.510 490.232 9.547 0.990 o
-14 4 15 18.055 22.302 2.159 61.155 o
-14 4 16 160.637 158.338 4.690 5.487 o
-14 4 17 123.424 132.784 4.120 7.588 o
-14 4 18 614.439 648.554 15.536 0.588 o
-14 4 19 38.784 37.333 3.077 28.966 o
-14 4 20 108.671 126.361 8.413 5.874 o
-14 4 21 51.901 63.903 4.708 16.271 o
-14 5 -13 126.643 122.128 4.816 7.344 o
-14 5 -12 183.854 182.519 5.407 4.437 o
-14 5 -11 18.977 20.049 2.576 54.893 o
-14 5 -10 102.674 102.541 4.872 9.112 o
-14 5 -9 7.576 6.386 1.916 129.705 o
-14 5 -8 8.413 3.554 2.517 98.790 o
-14 5 -7 7.612 9.824 2.129 108.020 o
-14 5 -6 66.597 64.954 3.328 16.787 o
-14 5 -5 2.941 1.834 1.614 249.718 o
-14 5 -4 1.904 2.524 1.672 254.168 o
-14 5 -3 329.801 343.287 9.776 1.676 o
-14 5 -2 71.147 78.677 3.717 14.393 o
-14 5 -1 13.243 8.705 2.358 81.197 o
-14 5 0 39.053 48.793 5.142 18.373 o
-14 5 1 30.111 31.944 3.116 34.340 o
-14 5 2 9.992 13.697 2.559 76.997 o
-14 5 3 67.968 70.294 5.560 12.238 o
-14 5 4 270.233 282.284 10.975 2.066 o
-14 5 5 292.678 310.424 11.606 1.814 o
-14 5 6 350.093 340.778 9.467 1.607 o
-14 5 7 62.257 61.044 13.924 4.225 o
-14 5 8 0.036 0.646 1.646 355.589 o
-14 5 9 45.894 39.084 2.598 27.782 o
-14 5 10 5.608 5.429 1.433 193.902 o
-14 5 11 18.870 17.718 2.016 66.155 o
-14 5 12 43.809 39.404 2.508 28.968 o
-14 5 13 9.766 12.793 1.744 108.212 o
-14 5 14 3.208 7.667 1.449 212.288 o
-14 5 15 57.552 57.032 2.949 20.236 o
-14 5 16 34.045 34.725 2.093 37.809 o
-14 5 17 67.204 70.503 3.940 15.134 o
-14 5 18 2.149 0.860 1.424 338.103 o
-14 5 19 21.215 23.728 3.064 43.955 o
-14 6 -10 0.006 -0.814 1.170 737.112 o
-14 6 -9 0.881 -0.061 1.257 530.208 o
-14 6 -8 4.975 5.213 1.480 199.684 o
-14 6 -7 10.110 11.247 1.749 110.094 o
-14 6 -6 7.846 5.684 1.717 143.649 o
-14 6 -5 1.873 0.647 1.551 313.528 o
-14 6 -4 18.802 15.991 1.858 70.889 o
-14 6 -3 0.119 0.250 1.476 445.188 o
-14 6 -2 7.263 8.506 1.634 142.561 o
-14 6 -1 42.281 43.638 3.309 25.352 o
-14 6 0 7.916 7.840 2.123 111.629 o
-14 6 1 10.247 9.482 2.626 79.480 o
-14 6 2 292.261 289.273 10.812 1.933 o
-14 6 3 154.922 162.315 11.984 3.344 o
-14 6 4 13.364 15.717 6.460 20.153 o
-14 6 5 8.851 3.864 3.308 67.040 o
-14 6 6 68.824 63.989 3.824 15.586 o
-14 6 7 41.770 33.173 2.405 31.908 o
-14 6 8 27.328 17.719 1.693 56.488 o
-14 6 9 43.214 33.352 2.429 31.011 o
-14 6 10 51.859 44.795 2.308 25.403 o
-14 6 11 19.890 12.650 2.128 67.018 o
-14 6 12 209.514 198.412 5.579 3.782 o
-14 6 13 11.136 11.787 1.919 97.780 o
-14 6 14 1.779 1.385 1.001 526.222 o
-14 6 15 159.509 161.940 4.496 5.521 o
-14 6 16 10.631 10.875 2.052 96.528 o
-14 7 -4 0.233 0.005 1.081 804.990 o
-14 7 -3 13.139 12.147 2.262 79.717 o
-14 7 -2 14.233 13.554 2.427 71.148 o
-14 7 -1 2.217 2.992 1.970 191.818 o
-14 7 0 44.476 43.326 3.793 22.767 o
-14 7 1 12.367 8.068 3.209 60.533 o
-14 7 2 9.799 7.490 1.608 129.273 o
-14 7 3 1.794 3.101 1.478 294.411 o
-14 7 4 36.871 27.711 3.445 29.833 o
-14 7 5 88.359 86.148 3.731 11.954 o
-14 7 6 2.425 2.262 1.428 300.179 o
-14 7 7 5.192 3.428 1.279 238.180 o
-14 7 8 3.251 2.970 1.586 235.415 o
-14 7 9 4.372 1.952 1.095 314.989 o
-14 7 10 38.858 34.747 5.033 20.158 o
-13 0 -11 52.372 62.119 7.635 10.312 o
-13 0 -9 0.863 0.039 1.008 752.420 o
-13 0 -7 48.363 42.216 2.034 28.114 o
-13 0 -5 2.891 1.843 0.918 445.586 o
-13 0 -3 8.603 17.945 1.498 110.780 o
-13 0 -1 4202.020 4375.960 55.071 0.018 o
-13 0 1 20.732 17.545 1.140 75.993 o
-13 0 3 548.433 512.243 6.167 0.868 o
-13 0 5 197.042 221.855 3.371 4.099 o
-13 0 7 5615.810 6427.690 47.215 0.010 o
-13 0 9 274.102 281.236 3.863 2.602 o
-13 0 11 51.551 58.478 2.070 23.807 o
-13 0 13 1589.880 1589.720 17.237 0.119 o
-13 0 15 11.155 8.340 1.656 116.219 o
-13 0 17 5238.090 5446.240 68.728 0.011 o
-13 0 19 6.172 10.927 2.169 110.183 o
-13 0 21 45.212 55.294 7.042 12.135 o
-13 0 23 2.888 -0.506 2.723 119.001 o
-13 0 25 6.080 8.822 2.408 103.021 o
-13 1 -12 0.000 2.894 2.409 159.354 o
-13 1 -11 47.206 48.545 2.767 24.909 o
-13 1 -10 7.309 7.760 0.937 195.654 o
-13 1 -9 40.057 46.097 1.673 32.414 o
-13 1 -8 7.608 9.765 0.950 177.001 o
-13 1 -7 206.625 175.119 3.133 4.408 o
-13 1 -6 649.684 648.334 6.746 0.624 o
-13 1 -5 130.789 107.708 2.619 8.516 o
-13 1 -4 288.424 335.532 6.288 2.129 o
-13 1 -3 361.143 451.947 5.325 1.471 o
-13 1 -2 250.177 272.810 3.997 2.886 o
-13 1 -1 250.367 268.753 3.515 2.937 o
-13 1 0 939.675 886.811 8.594 0.333 o
-13 1 1 89.438 109.467 1.811 12.161 o
-13 1 2 0.275 2.029 0.506 1377.320 o
-13 1 3 17.905 19.565 0.761 85.843 o
-13 1 4 2.991 1.621 0.454 621.301 o
-13 1 5 1206.430 1200.200 8.128 0.206 o
-13 1 6 2.112 2.037 0.491 717.701 o
-13 1 7 2006.930 2336.220 15.644 0.070 o
-13 1 8 1.193 2.162 0.484 936.014 o
-13 1 9 408.751 413.014 3.546 1.394 o
-13 1 10 111.802 113.290 2.123 9.810 o
-13 1 11 33.701 38.290 1.111 41.581 o
-13 1 12 360.608 362.334 3.801 1.711 o
-13 1 13 5.012 4.704 0.836 290.072 o
-13 1 14 346.769 364.576 4.741 1.753 o
-13 1 15 1616.500 1646.460 15.059 0.115 o
-13 1 16 18.395 20.677 1.560 71.723 o
-13 1 17 492.555 496.278 8.102 0.970 o
-13 1 18 31.204 36.438 2.222 38.426 o
-13 1 19 53.348 43.957 2.322 24.985 o
-13 1 20 43.319 39.022 2.344 29.963 o
-13 1 21 32.056 38.491 2.271 36.813 o
-13 1 22 2.109 2.944 1.428 299.362 o
-13 1 23 0.859 0.329 1.425 419.326 o
-13 1 24 1.335 1.019 1.466 356.405 o
-13 1 25 50.788 58.060 3.839 19.307 o
-13 2 -12 0.730 3.691 1.783 244.198 o
-13 2 -11 67.927 58.367 5.152 13.573 o
-13 2 -10 513.380 470.764 11.312 0.900 o
-13 2 -9 92.133 71.145 2.545 13.568 o
-13 2 -8 55.032 67.148 2.190 21.257 o
-13 2 -7 274.351 269.028 4.504 2.622 o
-13 2 -6 1.059 1.051 0.962 667.919 o
-13 2 -5 14.054 19.392 1.563 84.735 o
-13 2 -4 15.293 11.017 1.274 102.606 o
-13 2 -3 241.312 252.255 6.002 2.932 o
-13 2 -2 60.054 59.456 2.003 21.294 o
-13 2 -1 1002.740 1055.640 11.156 0.274 o
-13 2 0 439.785 403.387 6.220 1.259 o
-13 2 1 249.029 222.298 3.720 3.229 o
-13 2 2 11.800 16.939 0.822 116.446 o
-13 2 3 126.993 124.366 2.073 8.425 o
-13 2 4 47.362 43.635 1.253 30.422 o
-13 2 5 28.678 26.537 1.030 53.791 o
-13 2 6 34.499 37.276 1.195 41.006 o
-13 2 7 406.280 434.928 4.755 1.345 o
-13 2 8 0.017 1.103 0.662 1559.310 o
-13 2 9 112.855 122.557 2.465 9.257 o
-13 2 10 85.879 102.198 2.111 12.787 o
-13 2 11 8.876 9.945 0.858 165.975 o
-13 2 12 16.840 15.799 0.989 92.833 o
-13 2 13 34.075 31.090 1.473 42.775 o
-13 2 14 382.218 372.567 5.367 1.548 o
-13 2 15 453.930 433.362 5.975 1.176 o
-13 2 16 45.282 46.474 2.357 27.427 o
-13 2 17 2.115 2.695 1.456 296.026 o
-13 2 18 929.178 940.073 17.423 0.303 o
-13 2 19 85.455 85.781 3.687 12.316 o
-13 2 20 128.420 138.737 4.522 7.040 o
-13 2 21 3.431 6.219 1.547 207.880 o
-13 2 22 23.900 27.688 4.221 30.108 o
-13 2 23 26.689 25.714 3.710 33.286 o
-13 2 24 3.497 1.382 1.807 209.114 o
-13 3 -12 1.590 4.422 1.748 225.703 o
-13 3 -11 30.405 30.857 3.222 33.705 o
-13 3 -10 0.052 1.666 2.108 211.801 o
-13 3 -9 303.044 305.530 10.721 1.839 o
-13 3 -8 114.902 124.812 6.611 6.764 o
-13 3 -7 46.730 55.425 3.047 23.050 o
-13 3 -6 1078.790 1119.900 17.592 0.232 o
-13 3 -5 192.378 183.629 3.744 4.544 o
-13 3 -4 38.700 35.733 1.637 36.555 o
-13 3 -3 1478.260 1521.350 13.303 0.136 o
-13 3 -2 109.329 108.420 2.335 10.100 o
-13 3 -1 739.168 755.618 7.641 0.488 o
-13 3 0 2.634 4.791 0.820 394.687 o
-13 3 1 62.474 61.910 1.714 20.799 o
-13 3 2 1.829 1.175 0.634 776.860 o
-13 3 3 710.984 679.137 8.199 0.541 o
-13 3 4 1263.640 1235.870 10.649 0.189 o
-13 3 5 82.867 87.084 2.022 14.194 o
-13 3 6 25.109 29.825 1.464 53.308 o
-13 3 7 83.954 67.440 1.728 15.756 o
-13 3 8 371.294 374.653 5.782 1.580 o
-13 3 9 243.854 228.026 5.351 3.111 o
-13 3 10 259.976 246.771 5.400 2.815 o
-13 3 11 100.533 89.269 2.215 11.825 o
-13 3 12 18.864 18.464 1.306 77.266 o
-13 3 13 260.443 276.602 4.535 2.720 o
-13 3 14 156.878 156.205 3.994 5.828 o
-13 3 15 459.389 475.400 8.153 1.068 o
-13 3 16 0.510 -1.073 1.320 523.067 o
-13 3 17 6.486 12.374 1.566 137.809 o
-13 3 18 145.116 160.283 4.417 6.028 o
-13 3 19 15.555 13.242 1.862 82.315 o
-13 3 20 0.468 0.778 1.601 350.967 o
-13 3 21 0.437 0.464 2.461 160.238 o
-13 3 22 24.491 30.312 3.984 31.084 o
-13 3 23 2.279 3.811 2.176 160.391 o
-13 3 24 5.296 4.463 1.824 163.657 o
-13 4 -12 151.827 169.746 6.280 5.089 o
-13 4 -11 1.551 3.575 1.544 278.287 o
-13 4 -10 75.443 79.316 3.393 14.244 o
-13 4 -9 25.691 29.256 2.427 44.239 o
-13 4 -8 42.736 42.228 3.840 23.218 o
-13 4 -7 234.542 239.237 6.669 3.008 o
-13 4 -6 23.072 30.366 2.308 47.415 o
-13 4 -5 118.692 120.165 4.956 7.686 o
-13 4 -4 202.953 235.584 5.242 3.639 o
-13 4 -3 3.328 3.192 0.961 364.799 o
-13 4 -2 448.146 448.361 5.269 1.182 o
-13 4 -1 17.229 14.860 1.085 91.445 o
-13 4 0 15.683 17.120 1.246 89.861 o
-13 4 1 21.269 16.391 1.221 75.023 o
-13 4 2 25.973 20.410 1.210 61.300 o
-13 4 3 259.271 263.745 3.776 2.849 o
-13 4 4 28.561 27.272 1.343 51.432 o
-13 4 5 4.108 3.143 0.910 340.949 o
-13 4 6 0.504 2.071 0.986 655.171 o
-13 4 7 283.030 271.659 5.161 2.489 o
-13 4 8 260.264 268.625 7.173 2.548 o
-13 4 9 27.982 25.941 1.529 51.582 o
-13 4 10 17.400 14.579 1.829 76.378 o
-13 4 11 88.415 75.717 3.230 13.048 o
-13 4 12 71.637 62.175 3.582 15.730 o
-13 4 13 2.973 3.550 1.578 236.604 o
-13 4 14 131.458 127.740 4.424 7.191 o
-13 4 15 813.845 823.984 11.249 0.403 o
-13 4 16 2.848 3.218 1.353 288.813 o
-13 4 17 0.023 0.504 1.474 444.486 o
-13 4 18 237.970 234.991 6.700 2.990 o
-13 4 19 58.118 52.917 3.656 18.809 o
-13 4 20 114.893 135.013 7.149 6.275 o
-13 4 21 27.536 22.003 3.330 37.139 o
-13 4 22 0.025 -0.288 1.772 320.980 o
-13 5 -12 391.469 438.314 17.319 1.007 o
-13 5 -11 225.807 246.400 10.313 2.583 o
-13 5 -10 15.045 21.059 2.470 61.718 o
-13 5 -9 10.680 8.511 2.717 76.682 o
-13 5 -8 34.610 39.655 2.696 32.445 o
-13 5 -7 90.800 91.189 3.887 11.321 o
-13 5 -6 5.355 5.631 1.678 170.793 o
-13 5 -5 8.326 7.587 1.792 128.412 o
-13 5 -4 45.826 46.468 2.964 25.034 o
-13 5 -3 27.293 28.078 2.545 42.260 o
-13 5 -2 257.685 269.420 8.456 2.443 o
-13 5 -1 658.253 694.411 17.857 0.509 o
-13 5 0 0.910 1.107 2.041 214.564 o
-13 5 1 158.013 148.340 6.096 5.266 o
-13 5 2 34.089 40.019 4.881 21.262 o
-13 5 3 543.233 552.388 29.898 0.491 o
-13 5 4 394.442 388.897 13.231 1.208 o
-13 5 5 102.987 115.024 6.995 7.159 o
-13 5 6 119.266 103.088 7.950 6.177 o
-13 5 7 45.175 55.712 4.403 19.009 o
-13 5 8 167.204 165.529 7.804 4.333 o
-13 5 9 293.189 303.712 8.109 2.089 o
-13 5 10 7.544 6.696 1.730 141.074 o
-13 5 11 36.141 35.790 2.946 31.235 o
-13 5 12 2.167 4.351 1.741 217.005 o
-13 5 13 18.931 14.723 2.045 68.433 o
-13 5 14 239.622 245.324 6.895 2.892 o
-13 5 15 34.142 43.280 2.560 32.478 o
-13 5 16 0.986 0.777 1.359 428.709 o
-13 5 17 2.697 3.092 1.916 192.165 o
-13 5 18 5.104 3.219 1.538 206.197 o
-13 5 19 3.152 7.595 2.281 129.070 o
-13 5 20 97.246 89.073 5.315 9.506 o
-13 6 -11 51.076 42.615 4.913 17.559 o
-13 6 -10 113.155 107.467 6.233 7.424 o
-13 6 -9 7.354 9.677 1.808 127.000 o
-13 6 -8 1.082 1.396 1.890 238.812 o
-13 6 -7 3.976 5.306 1.474 216.241 o
-13 6 -6 71.971 71.232 5.110 12.532 o
-13 6 -5 49.273 50.266 2.853 23.678 o
-13 6 -4 23.572 24.298 2.374 49.423 o
-13 6 -3 9.652 13.212 1.886 102.137 o
-13 6 -2 653.832 649.510 15.982 0.548 o
-13 6 -1 131.772 141.719 5.767 6.291 o
-13 6 0 88.050 100.744 4.962 10.081 o
-13 6 1 65.957 69.839 4.182 14.918 o
-13 6 2 0.233 -0.598 1.990 249.691 o
-13 6 3 66.650 64.482 5.245 13.206 o
-13 6 4 165.164 201.318 9.072 3.730 o
-13 6 5 13.577 12.933 3.631 47.904 o
-13 6 6 60.603 57.653 5.115 14.560 o
-13 6 7 240.606 222.336 9.256 2.701 o
-13 6 8 63.957 60.328 3.139 18.070 o
-13 6 9 5.624 5.926 1.585 174.996 o
-13 6 10 9.370 7.604 1.419 142.449 o
-13 6 11 0.628 1.097 1.262 498.151 o
-13 6 12 11.474 10.799 1.731 105.431 o
-13 6 13 92.190 96.750 3.269 11.502 o
-13 6 14 162.052 192.410 4.593 5.006 o
-13 6 15 9.664 10.855 1.502 124.521 o
-13 6 16 4.226 6.150 1.508 200.646 o
-13 6 17 403.362 420.404 10.349 1.238 o
-13 7 -6 26.885 25.706 3.534 34.644 o
-13 7 -5 18.161 21.688 1.941 65.012 o
-13 7 -4 0.002 -0.122 1.288 608.708 o
-13 7 -3 57.112 55.202 3.317 19.642 o
-13 7 -2 0.745 0.580 1.943 242.936 o
-13 7 -1 10.713 12.064 2.668 74.020 o
-13 7 0 1.920 2.698 2.225 163.707 o
-13 7 1 20.715 16.212 2.891 50.390 o
-13 7 2 83.755 92.960 4.520 11.203 o
-13 7 3 70.241 66.468 4.705 13.650 o
-13 7 4 1.053 0.564 2.280 177.482 o
-13 7 5 27.759 23.538 4.234 29.279 o
-13 7 6 60.271 56.781 3.604 18.121 o
-13 7 7 40.044 41.641 2.780 28.936 o
-13 7 8 20.816 17.648 1.853 65.231 o
-13 7 9 59.584 50.950 2.662 21.171 o
-13 7 10 3.175 -0.006 1.095 424.061 o
-13 7 11 0.521 -1.655 1.544 392.374 o
-13 7 12 52.622 60.501 4.363 17.302 o
-12 0 -10 552.323 555.808 10.183 0.781 o
-12 0 -8 71.103 59.865 2.292 18.175 o
-12 0 -6 582.380 607.921 7.795 0.724 o
-12 0 -4 281.263 304.976 5.420 2.347 o
-12 0 -2 1417.370 1441.140 20.009 0.143 o
-12 0 0 1409.400 1506.890 22.548 0.138 o
-12 0 2 0.059 0.488 0.899 1098.510 o
-12 0 4 98.153 130.128 3.195 9.665 o
-12 0 6 386.772 426.053 6.836 1.386 o
-12 0 8 17.928 20.084 0.953 82.654 o
-12 0 10 104.309 128.268 2.893 9.456 o
-12 0 12 0.024 1.102 0.850 1080.720 o
-12 0 14 503.053 495.366 7.743 0.954 o
-12 0 16 79.781 83.189 3.256 13.610 o
-12 0 18 8346.750 8567.030 121.504 0.005 o
-12 0 20 270.263 268.852 15.926 1.649 o
-12 0 22 41.930 49.352 6.886 13.008 o
-12 0 24 35.185 49.203 5.024 19.482 o
-12 0 26 12.920 17.843 2.829 60.607 o
-12 1 -11 3.011 0.981 0.750 540.550 o
-12 1 -10 15.369 14.375 1.033 100.668 o
-12 1 -9 42.909 37.629 1.401 34.129 o
-12 1 -8 12.752 18.121 1.162 101.007 o
-12 1 -7 365.330 370.167 4.561 1.651 o
-12 1 -6 4.753 6.746 0.712 281.619 o
-12 1 -5 83.947 84.607 1.722 14.445 o
-12 1 -4 140.468 143.576 2.635 7.068 o
-12 1 -3 1780.060 1954.590 18.455 0.091 o
-12 1 -2 2471.750 2568.900 19.991 0.051 o
-12 1 -1 1.078 1.265 0.751 842.870 o
-12 1 0 9.075 6.265 0.834 187.565 o
-12 1 1 315.024 334.972 3.855 2.057 o
-12 1 2 707.064 788.003 7.204 0.502 o
-12 1 3 33.970 42.727 1.162 39.348 o
-12 1 4 309.375 315.892 6.617 2.037 o
-12 1 5 39.961 51.796 1.130 32.466 o
-12 1 6 52.696 79.243 1.345 21.602 o
-12 1 7 754.787 814.187 5.571 0.461 o
-12 1 8 9.191 14.781 0.686 145.653 o
-12 1 9 28.311 23.558 0.777 57.917 o
-12 1 10 25.671 28.521 0.938 57.254 o
-12 1 11 5.316 6.476 0.620 278.201 o
-12 1 12 125.096 135.405 2.389 8.119 o
-12 1 13 491.700 473.323 5.006 1.038 o
-12 1 14 29.672 29.022 1.422 48.540 o
-12 1 15 14.444 16.089 1.213 97.042 o
-12 1 16 2356.960 2515.210 21.574 0.054 o
-12 1 17 28.546 35.832 2.579 38.056 o
-12 1 18 974.287 1007.000 13.341 0.287 o
-12 1 19 13.764 10.795 1.667 97.936 o
-12 1 20 228.591 238.891 5.600 3.208 o
-12 1 21 2.316 3.322 1.639 242.192 o
-12 1 22 29.879 30.899 2.348 40.640 o
-12 1 23 1.954 5.739 1.667 220.324 o
-12 1 24 6.320 6.006 2.898 84.575 o
-12 1 25 0.953 0.932 1.455 382.467 o
-12 2 -11 31.952 26.347 2.148 42.340 o
-12 2 -10 58.282 55.688 2.697 20.816 o
-12 2 -9 2.589 3.175 0.882 431.604 o
-12 2 -8 131.172 123.726 2.858 7.949 o
-12 2 -7 103.722 86.553 2.248 11.620 o
-12 2 -6 380.387 412.177 6.564 1.443 o
-12 2 -5 89.578 99.153 3.343 11.573 o
-12 2 -4 439.334 496.321 9.836 1.057 o
-12 2 -3 376.882 392.717 6.012 1.511 o
-12 2 -2 806.458 819.212 9.039 0.417 o
-12 2 -1 386.049 426.246 5.531 1.420 o
-12 2 0 0.786 0.537 0.724 1105.610 o
-12 2 1 122.158 104.155 2.064 9.406 o
-12 2 2 10.836 14.751 0.782 130.340 o
-12 2 3 618.811 567.294 4.889 0.721 o
-12 2 4 58.471 67.253 1.398 21.595 o
-12 2 5 7.444 13.435 0.827 163.941 o
-12 2 6 955.390 1073.880 9.506 0.289 o
-12 2 7 963.984 1091.730 9.693 0.283 o
-12 2 8 14.886 8.835 0.963 118.558 o
-12 2 9 41.930 44.785 1.358 32.734 o
-12 2 10 4.583 3.417 0.742 345.894 o
-12 2 11 0.898 0.557 0.675 1134.000 o
-12 2 12 125.790 130.329 2.430 8.211 o
-12 2 13 267.405 255.302 4.746 2.744 o
-12 2 14 192.465 189.750 4.000 4.436 o
-12 2 15 71.833 74.312 2.132 16.851 o
-12 2 16 31.458 34.204 2.128 39.687 o
-12 2 17 1506.780 1569.120 18.808 0.127 o
-12 2 18 660.350 726.869 11.536 0.545 o
-12 2 19 1.239 3.020 1.445 324.662 o
-12 2 20 37.133 37.425 2.778 31.273 o
-12 2 21 35.765 44.984 3.870 24.758 o
-12 2 22 43.406 34.623 4.702 20.526 o
-12 2 23 4.239 1.790 2.161 153.191 o
-12 2 24 5.422 0.380 2.046 160.481 o
-12 2 25 7.531 5.484 2.066 123.338 o
-12 3 -11 7.210 7.613 2.062 119.319 o
-12 3 -10 79.707 81.197 4.532 12.107 o
-12 3 -9 214.341 208.243 10.329 2.853 o
-12 3 -8 226.671 215.874 4.853 3.479 o
-12 3 -7 22.413 20.313 1.697 62.182 o
-12 3 -6 270.605 275.887 5.335 2.571 o
-12 3 -5 458.686 420.122 5.898 1.182 o
-12 3 -4 1971.400 2084.030 19.124 0.077 o
-12 3 -3 0.726 2.597 0.762 758.718 o
-12 3 -2 455.663 448.415 5.100 1.162 o
-12 3 -1 10.364 7.914 0.757 165.209 o
-12 3 0 411.712 426.344 5.575 1.326 o
-12 3 1 1.610 3.619 0.641 599.172 o
-12 3 2 23.748 19.354 0.980 68.649 o
-12 3 3 100.259 99.602 2.041 11.435 o
-12 3 4 598.358 599.736 8.179 0.705 o
-12 3 5 822.499 823.426 11.193 0.399 o
-12 3 6 51.833 68.373 2.434 21.440 o
-12 3 7 8.701 8.069 0.888 177.521 o
-12 3 8 0.083 2.219 0.709 1069.660 o
-12 3 9 38.165 39.664 1.337 36.762 o
-12 3 10 15.696 18.158 1.042 91.796 o
-12 3 11 136.103 128.044 2.403 7.719 o
-12 3 12 399.478 384.277 6.319 1.430 o
-12 3 13 117.342 119.152 2.695 8.972 o
-12 3 14 18.151 15.033 1.292 84.345 o
-12 3 15 17.549 13.238 1.368 87.618 o
-12 3 16 426.864 453.843 7.005 1.206 o
-12 3 17 0.326 1.078 1.321 489.568 o
-12 3 18 58.366 62.278 2.618 20.156 o
-12 3 19 200.005 226.421 5.959 3.651 o
-12 3 20 4.765 5.627 1.799 165.470 o
-12 3 21 0.146 -0.202 1.815 301.724 o
-12 3 22 11.851 10.309 2.477 79.071 o
-12 3 23 12.588 14.743 2.994 60.026 o
-12 3 24 0.125 -0.311 1.852 290.587 o
-12 4 -11 294.170 309.188 9.828 1.942 o
-12 4 -10 51.722 48.609 4.639 17.737 o
-12 4 -9 256.925 255.072 13.755 1.941 o
-12 4 -8 25.170 22.861 2.730 44.575 o
-12 4 -7 169.398 177.278 5.000 4.917 o
-12 4 -6 467.073 473.935 7.511 1.062 o
-12 4 -5 12.243 11.519 1.271 116.559 o
-12 4 -4 323.359 318.361 5.030 2.014 o
-12 4 -3 110.923 107.031 2.526 9.937 o
-12 4 -2 216.551 225.373 3.431 3.713 o
-12 4 -1 78.286 81.296 1.929 15.377 o
-12 4 0 68.719 77.074 1.957 17.383 o
-12 4 1 0.422 1.793 0.772 931.983 o
-12 4 2 9.203 6.650 0.884 180.335 o
-12 4 3 16.324 19.820 1.192 84.363 o
-12 4 4 86.395 96.947 2.247 12.938 o
-12 4 5 1.179 0.975 0.895 711.948 o
-12 4 6 45.715 48.882 2.068 27.715 o
-12 4 7 570.133 554.858 7.428 0.784 o
-12 4 8 19.698 18.294 1.338 74.881 o
-12 4 9 6.090 4.386 0.887 257.200 o
-12 4 10 69.900 73.790 2.103 17.296 o
-12 4 11 232.665 234.523 9.398 2.699 o
-12 4 12 157.343 154.828 7.425 4.758 o
-12 4 13 0.782 -0.014 1.335 488.031 o
-12 4 14 188.767 196.515 5.015 4.271 o
-12 4 15 159.827 167.013 4.932 5.319 o
-12 4 16 15.635 13.698 1.753 84.115 o
-12 4 17 815.195 882.378 14.651 0.374 o
-12 4 18 91.715 100.075 4.399 10.376 o
-12 4 19 182.253 196.670 5.973 4.209 o
-12 4 20 15.708 10.812 1.710 89.573 o
-12 4 21 3.143 7.848 2.537 110.956 o
-12 4 22 1.836 3.825 1.961 192.626 o
-12 5 -11 212.222 231.256 9.033 2.969 o
-12 5 -10 137.412 150.602 5.641 6.005 o
-12 5 -9 624.864 669.463 16.730 0.557 o
-12 5 -8 2.727 4.061 1.601 232.429 o
-12 5 -7 104.575 98.024 4.068 9.770 o
-12 5 -6 29.414 31.677 2.571 38.983 o
-12 5 -5 115.053 125.196 4.655 7.916 o
-12 5 -4 43.457 54.344 3.192 23.703 o
-12 5 -3 63.701 63.484 4.227 15.607 o
-12 5 -2 264.148 279.813 7.133 2.470 o
-12 5 -1 395.369 420.161 12.205 1.200 o
-12 5 0 0.494 0.083 2.128 213.812 o
-12 5 1 5.812 8.471 2.372 106.789 o
-12 5 2 0.008 1.863 2.235 189.093 o
-12 5 3 54.269 53.398 3.832 19.085 o
-12 5 4 1.818 -1.948 2.843 115.399 o
-12 5 5 5.443 6.619 2.829 89.178 o
-12 5 6 36.750 44.776 3.545 26.004 o
-12 5 7 183.709 191.722 6.837 4.041 o
-12 5 8 26.762 30.553 4.325 27.705 o
-12 5 9 67.641 60.237 3.869 15.971 o
-12 5 10 203.436 198.529 5.786 3.848 o
-12 5 11 2.619 0.454 1.459 316.969 o
-12 5 12 35.003 40.971 2.970 30.407 o
-12 5 13 16.783 18.107 2.271 65.025 o
-12 5 14 67.519 67.263 3.961 15.285 o
-12 5 15 33.060 30.191 2.678 36.216 o
-12 5 16 69.528 61.675 3.433 16.374 o
-12 5 17 0.000 -1.418 1.751 329.679 o
-12 5 18 176.449 194.126 6.836 4.150 o
-12 5 19 12.514 8.684 2.564 76.826 o
-12 5 20 54.423 46.512 4.057 19.123 o
-12 6 -11 29.945 26.558 2.642 39.916 o
-12 6 -10 61.543 59.984 3.156 18.555 o
-12 6 -9 9.122 7.599 1.821 121.818 o
-12 6 -8 1.573 -0.477 1.256 467.417 o
-12 6 -7 20.820 22.366 2.080 57.935 o
-12 6 -6 1.503 0.621 1.506 343.579 o
-12 6 -5 26.172 26.883 2.351 45.622 o
-12 6 -4 83.341 93.164 4.426 11.336 o
-12 6 -3 1.855 3.724 1.587 258.693 o
-12 6 -2 0.598 -0.048 1.556 382.429 o
-12 6 -1 154.772 164.344 5.660 5.280 o
-12 6 0 650.416 668.367 14.605 0.555 o
-12 6 1 154.109 165.747 6.322 5.069 o
-12 6 2 80.588 84.152 5.394 10.794 o
-12 6 3 85.291 92.734 13.462 4.010 o
-12 6 4 80.943 79.710 8.133 7.809 o
-12 6 5 18.122 14.519 3.298 47.967 o
-12 6 6 2.757 -0.751 3.053 97.655 o
-12 6 7 0.005 -0.025 2.644 144.534 o
-12 6 8 1.116 0.358 1.900 247.049 o
-12 6 9 19.904 15.960 2.042 65.400 o
-12 6 10 16.210 18.536 2.083 69.360 o
-12 6 11 26.844 26.785 2.545 43.196 o
-12 6 12 0.697 3.269 1.228 425.352 o
-12 6 13 147.261 147.219 10.880 3.851 o
-12 6 14 1.080 1.757 1.647 293.762 o
-12 6 15 78.623 77.920 3.335 13.994 o
-12 6 16 9.387 9.168 1.581 127.866 o
-12 6 17 11.725 13.523 4.279 39.528 o
-12 7 -8 0.081 0.551 1.268 580.502 o
-12 7 -7 124.941 119.674 4.835 7.469 o
-12 7 -6 0.021 0.729 1.230 610.594 o
-12 7 -5 20.058 25.549 2.644 49.334 o
-12 7 -4 3.649 3.813 1.520 229.643 o
-12 7 -3 19.131 17.210 1.730 71.125 o
-12 7 -2 47.059 41.086 2.408 27.619 o
-12 7 -1 69.975 63.183 3.549 15.970 o
-12 7 0 2.098 2.556 1.665 250.614 o
-12 7 1 36.955 32.109 2.764 32.817 o
-12 7 2 25.678 30.638 4.667 25.874 o
-12 7 3 25.747 23.782 2.782 43.114 o
-12 7 4 38.631 47.856 3.948 23.134 o
-12 7 5 11.607 8.229 2.199 92.275 o
-12 7 6 2.332 3.617 2.393 138.835 o
-12 7 7 4.995 1.932 1.456 231.561 o
-12 7 8 0.590 1.279 1.210 526.403 o
-12 7 9 4.019 3.267 1.688 203.067 o
-12 7 10 2.649 2.256 1.537 267.884 o
-12 7 11 7.107 5.631 1.250 188.951 o
-12 7 12 14.788 8.035 1.398 108.165 o
-12 7 13 14.291 10.332 1.544 100.587 o
-11 0 -9 873.207 862.812 12.234 0.359 o
-11 0 -7 290.793 306.465 9.233 2.014 o
-11 0 -5 103.181 85.181 2.175 11.787 o
-11 0 -3 62.176 73.975 2.091 18.871 o
-11 0 -1 55.733 64.055 2.098 21.666 o
-11 0 1 581.301 400.068 6.929 0.903 o
-11 0 3 194.357 195.820 3.823 4.357 o
-11 0 5 1335.590 1463.000 23.412 0.149 o
-11 0 7 1475.030 1565.520 21.094 0.129 o
-11 0 9 230.312 226.633 4.991 3.335 o
-11 0 11 131.742 83.553 2.286 9.373 o
-11 0 13 101.708 98.728 2.750 10.920 o
-11 0 15 71.876 51.754 2.242 18.949 o
-11 0 17 451.789 484.987 9.883 1.040 o
-11 0 19 314.703 299.729 28.271 0.810 o
-11 0 21 19.146 26.363 3.537 39.204 o
-11 0 23 54.939 58.877 6.011 13.229 o
-11 0 25 32.715 31.956 4.057 26.979 o
-11 1 -10 4.789 3.768 0.777 323.767 o
-11 1 -9 112.998 117.116 2.691 9.336 o
-11 1 -8 60.109 47.209 1.451 24.083 o
-11 1 -7 854.604 861.167 7.787 0.381 o
-11 1 -6 6.757 4.685 0.620 262.688 o
-11 1 -5 64.081 76.549 1.426 18.991 o
-11 1 -4 2531.330 2817.180 19.917 0.046 o
-11 1 -3 241.697 273.252 3.399 3.020 o
-11 1 -2 253.842 256.217 3.966 2.941 o
-11 1 -1 1463.170 1411.990 12.801 0.144 o
-11 1 0 4.637 2.270 0.671 385.436 o
-11 1 1 107.687 113.220 2.009 10.184 o
-11 1 2 482.227 478.930 4.795 1.056 o
-11 1 3 721.348 711.781 6.216 0.525 o
-11 1 4 1373.090 1352.320 10.602 0.162 o
-11 1 5 4.255 6.892 0.700 296.733 o
-11 1 6 71.712 96.073 1.873 15.298 o
-11 1 7 4149.700 4478.250 38.975 0.018 o
-11 1 8 142.300 149.227 2.174 6.967 o
-11 1 9 173.544 165.793 1.891 5.538 o
-11 1 10 0.993 2.239 0.527 950.915 o
-11 1 11 0.840 1.640 0.524 1135.200 o
-11 1 12 408.858 406.362 4.089 1.398 o
-11 1 13 82.824 98.170 1.872 13.572 o
-11 1 14 430.484 442.510 4.642 1.253 o
-11 1 15 58.602 62.828 1.677 21.780 o
-11 1 16 363.584 387.806 5.005 1.606 o
-11 1 17 824.250 910.949 10.073 0.378 o
-11 1 18 559.550 576.164 9.896 0.759 o
-11 1 19 44.271 41.990 3.818 22.911 o
-11 1 20 41.041 36.830 2.838 29.277 o
-11 1 21 57.309 60.068 3.257 19.210 o
-11 1 22 2.702 -0.368 1.775 243.080 o
-11 1 23 181.355 196.761 6.083 4.202 o
-11 1 24 20.662 26.385 2.879 45.424 o
-11 1 25 1.095 1.546 1.577 317.617 o
-11 1 26 7.716 8.291 1.625 140.405 o
-11 2 -10 16.672 16.356 1.180 89.039 o
-11 2 -9 2.955 4.135 0.843 389.473 o
-11 2 -8 113.229 104.020 2.439 9.918 o
-11 2 -7 655.728 648.397 6.700 0.617 o
-11 2 -6 112.298 93.838 1.963 10.629 o
-11 2 -5 1053.920 1074.220 12.095 0.254 o
-11 2 -4 286.366 307.701 3.594 2.385 o
-11 2 -3 220.524 252.837 4.343 3.356 o
-11 2 -2 2.896 2.070 0.676 524.594 o
-11 2 -1 201.086 220.452 3.483 4.023 o
-11 2 0 0.232 0.609 0.641 1658.790 o
-11 2 1 26.742 18.617 1.053 62.885 o
-11 2 2 33.120 42.371 1.468 38.921 o
-11 2 3 378.700 377.596 4.539 1.572 o
-11 2 4 895.704 872.892 8.623 0.356 o
-11 2 5 147.941 181.452 2.911 5.961 o
-11 2 6 1487.710 1690.220 13.812 0.126 o
-11 2 7 1700.310 1833.330 13.658 0.102 o
-11 2 8 15.913 14.238 0.778 103.329 o
-11 2 9 2.222 1.308 0.554 733.070 o
-11 2 10 98.242 101.219 1.840 11.657 o
-11 2 11 52.970 47.029 1.481 26.663 o
-11 2 12 20.320 11.416 0.868 90.057 o
-11 2 13 9.744 8.396 0.865 164.609 o
-11 2 14 326.892 335.111 4.252 1.967 o
-11 2 15 5.390 5.385 0.917 258.793 o
-11 2 16 382.213 391.531 6.493 1.478 o
-11 2 17 3121.810 3282.020 41.767 0.031 o
-11 2 18 961.984 995.906 17.088 0.284 o
-11 2 19 0.185 1.262 1.375 460.921 o
-11 2 20 72.455 70.835 3.369 15.299 o
-11 2 21 0.277 0.409 1.680 336.856 o
-11 2 22 19.396 17.198 2.738 53.681 o
-11 2 23 32.962 26.384 4.035 28.042 o
-11 2 24 5.085 6.963 2.549 103.617 o
-11 2 25 11.843 10.656 2.401 80.997 o
-11 3 -10 11.628 9.333 1.236 128.292 o
-11 3 -9 43.741 34.036 1.726 33.550 o
-11 3 -8 340.355 340.070 5.368 1.834 o
-11 3 -7 196.128 199.884 3.617 4.307 o
-11 3 -6 69.495 70.236 1.940 17.926 o
-11 3 -5 78.287 76.610 2.105 15.581 o
-11 3 -4 46.047 55.144 1.803 27.057 o
-11 3 -3 1089.480 1284.840 10.502 0.220 o
-11 3 -2 686.244 709.320 6.520 0.557 o
-11 3 -1 12.919 12.623 0.810 122.907 o
-11 3 0 179.756 198.715 2.860 4.789 o
-11 3 1 626.497 614.526 5.751 0.676 o
-11 3 2 146.414 145.317 2.182 6.871 o
-11 3 3 145.384 124.563 2.099 7.415 o
-11 3 4 510.213 516.274 5.276 0.946 o
-11 3 5 0.241 1.547 0.600 1373.900 o
-11 3 6 0.868 2.602 0.621 847.624 o
-11 3 7 3554.240 3766.340 41.436 0.024 o
-11 3 8 4.992 7.798 0.817 249.689 o
-11 3 9 109.698 120.206 2.188 9.682 o
-11 3 10 357.573 347.954 4.597 1.744 o
-11 3 11 10.665 14.063 0.953 128.957 o
-11 3 12 31.018 28.217 1.316 48.156 o
-11 3 13 1082.850 1066.040 12.743 0.246 o
-11 3 14 624.398 643.855 7.750 0.649 o
-11 3 15 238.404 220.875 4.449 3.319 o
-11 3 16 104.016 107.413 3.383 9.956 o
-11 3 17 0.155 2.763 1.410 394.804 o
-11 3 18 108.776 102.222 3.332 9.826 o
-11 3 19 134.826 141.501 6.234 5.984 o
-11 3 20 33.120 40.002 3.090 30.849 o
-11 3 21 5.056 4.978 2.112 138.132 o
-11 3 22 14.441 13.746 2.331 72.828 o
-11 3 23 25.609 23.910 4.626 27.265 o
-11 3 24 2.264 1.357 1.971 202.816 o
-11 4 -10 46.675 28.515 3.451 25.817 o
-11 4 -9 66.956 54.291 3.787 16.730 o
-11 4 -8 20.165 21.477 2.560 52.694 o
-11 4 -7 13.950 16.730 1.404 93.235 o
-11 4 -6 26.879 25.582 1.602 52.594 o
-11 4 -5 300.149 309.111 5.165 2.199 o
-11 4 -4 273.379 293.756 5.006 2.486 o
-11 4 -3 318.571 327.041 4.315 2.044 o
-11 4 -2 61.928 56.483 1.708 21.688 o
-11 4 -1 965.168 1009.530 9.311 0.297 o
-11 4 0 924.693 900.161 9.251 0.335 o
-11 4 1 64.448 56.306 2.150 20.305 o
-11 4 2 5.406 5.654 0.852 262.532 o
-11 4 3 527.533 533.746 5.729 0.890 o
-11 4 4 28.217 24.634 1.218 54.511 o
-11 4 5 76.126 73.179 2.052 16.282 o
-11 4 6 637.343 651.962 9.098 0.621 o
-11 4 7 852.600 865.211 10.670 0.374 o
-11 4 8 292.481 288.142 3.912 2.402 o
-11 4 9 42.530 42.086 1.528 32.639 o
-11 4 10 0.226 1.153 0.854 985.045 o
-11 4 11 45.380 46.317 1.733 29.461 o
-11 4 12 486.623 474.253 7.335 1.018 o
-11 4 13 67.853 65.875 2.933 17.187 o
-11 4 14 176.074 193.106 4.966 4.583 o
-11 4 15 1.939 2.462 1.668 254.811 o
-11 4 16 24.498 27.229 2.175 48.934 o
-11 4 17 1129.440 1206.050 16.605 0.212 o
-11 4 18 26.796 28.671 2.368 44.041 o
-11 4 19 7.034 9.639 1.572 143.880 o
-11 4 20 8.720 8.854 1.757 123.901 o
-11 4 21 21.116 26.663 2.700 46.969 o
-11 4 22 58.372 52.550 3.260 19.802 o
-11 4 23 0.054 1.697 1.701 313.014 o
-11 5 -10 123.866 132.280 6.431 6.407 o
-11 5 -9 1.820 2.771 1.954 201.604 o
-11 5 -8 472.565 505.131 10.202 0.966 o
-11 5 -7 151.511 143.209 7.598 4.957 o
-11 5 -6 7.823 9.425 1.965 116.337 o
-11 5 -5 7.447 11.513 2.622 84.432 o
-11 5 -4 184.428 207.144 6.011 4.064 o
-11 5 -3 17.645 17.542 2.247 64.420 o
-11 5 -2 168.556 159.134 5.166 5.126 o
-11 5 -1 0.117 -0.237 1.118 781.411 o
-11 5 0 174.079 176.298 3.655 5.098 o
-11 5 1 11.005 10.106 1.229 130.165 o
-11 5 2 53.079 55.113 2.028 23.954 o
-11 5 3 263.893 278.652 4.443 2.681 o
-11 5 4 70.503 63.626 2.333 17.854 o
-11 5 5 132.698 131.271 3.543 7.424 o
-11 5 6 59.936 50.251 3.115 20.070 o
-11 5 7 311.385 328.096 7.825 1.920 o
-11 5 8 10.863 16.971 2.850 64.212 o
-11 5 9 118.224 113.391 4.464 8.172 o
-11 5 10 186.588 180.056 5.649 4.355 o
-11 5 11 125.290 124.710 7.691 5.824 o
-11 5 12 25.510 22.429 1.839 54.172 o
-11 5 13 206.706 209.655 6.050 3.662 o
-11 5 14 1.277 2.426 1.462 329.671 o
-11 5 15 52.303 48.426 2.845 23.062 o
-11 5 16 44.365 43.727 3.077 25.573 o
-11 5 17 19.162 23.330 2.369 55.530 o
-11 5 18 3.129 2.729 1.519 253.272 o
-11 5 19 102.668 112.995 8.002 6.511 o
-11 5 20 181.832 197.884 8.988 3.541 o
-11 5 21 17.899 20.709 2.687 54.149 o
-11 6 -10 42.518 47.836 3.549 23.635 o
-11 6 -9 152.941 152.611 8.140 4.631 o
-11 6 -8 0.300 -0.202 1.448 458.008 o
-11 6 -7 52.891 48.638 4.484 17.974 o
-11 6 -6 34.920 26.610 2.306 38.742 o
-11 6 -5 17.245 16.762 2.041 69.883 o
-11 6 -4 95.978 99.802 4.062 10.356 o
-11 6 -3 1.784 1.814 1.587 286.986 o
-11 6 -2 16.056 17.830 2.148 69.097 o
-11 6 -1 6.301 4.705 1.805 154.363 o
-11 6 0 61.440 63.334 7.274 10.272 o
-11 6 1 280.596 312.417 14.415 1.647 o
-11 6 2 5.493 11.591 2.554 93.118 o
-11 6 3 22.485 29.934 8.023 12.633 o
-11 6 4 19.608 18.579 3.604 40.876 o
-11 6 5 0.089 1.196 2.733 130.854 o
-11 6 6 9.444 8.482 2.555 85.513 o
-11 6 7 0.004 2.338 2.749 126.409 o
-11 6 8 48.518 44.354 4.233 20.050 o
-11 6 9 1.161 0.812 1.920 236.694 o
-11 6 10 256.767 244.332 6.369 2.773 o
-11 6 11 0.074 0.455 1.192 659.392 o
-11 6 12 93.078 103.652 3.255 11.110 o
-11 6 13 7.381 6.802 1.586 152.203 o
-11 6 14 1.798 1.505 1.220 414.473 o
-11 6 15 5.052 3.982 2.871 92.649 o
-11 6 16 3.302 3.350 1.711 210.790 o
-11 6 17 5.481 4.097 2.955 87.258 o
-11 6 18 15.470 12.551 1.731 86.937 o
-11 7 -9 83.807 91.569 5.267 10.411 o
-11 7 -8 52.876 45.144 3.062 22.709 o
-11 7 -7 16.426 17.157 2.193 68.129 o
-11 7 -6 13.248 14.350 1.851 87.939 o
-11 7 -5 2.284 3.436 1.234 334.733 o
-11 7 -4 0.254 -0.104 1.310 557.873 o
-11 7 -3 6.219 6.708 1.508 170.612 o
-11 7 -2 47.591 45.334 2.781 25.282 o
-11 7 -1 70.784 83.947 3.420 14.522 o
-11 7 0 3.131 2.495 1.695 223.861 o
-11 7 1 11.905 10.961 2.157 88.249 o
-11 7 2 4.163 9.261 3.323 70.243 o
-11 7 3 380.925 383.899 12.347 1.288 o
-11 7 4 120.720 126.407 9.066 5.225 o
-11 7 5 30.872 34.801 4.576 24.217 o
-11 7 6 1.221 -1.971 2.011 224.669 o
-11 7 7 10.576 8.617 2.174 96.256 o
-11 7 8 16.271 13.174 1.484 89.403 o
-11 7 9 2.737 3.356 1.301 301.932 o
-11 7 10 12.132 8.386 1.929 100.210 o
-11 7 11 15.973 12.287 1.604 88.981 o
-11 7 12 1.651 1.340 1.634 286.049 o
-11 7 13 13.665 16.440 2.110 76.910 o
-11 7 14 37.086 37.213 7.245 13.122 o
-11 8 1 2.673 1.399 2.365 147.443 o
-11 8 2 36.755 29.133 4.753 22.506 o
-11 8 3 6.116 5.054 1.791 155.680 o
-11 8 4 16.500 17.827 2.904 54.235 o
-10 0 -8 299.337 346.211 5.364 2.066 o
-10 0 -6 52.593 63.673 1.961 22.903 o
-10 0 -4 10402.600 11213.500 109.014 0.003 o
-10 0 -2 2699.940 2688.170 27.568 0.044 o
-10 0 0 91.750 83.256 2.045 13.265 o
-10 0 2 334.824 333.338 5.259 1.889 o
-10 0 4 2114.790 2099.250 21.822 0.070 o
-10 0 6 8585.170 9222.880 109.906 0.004 o
-10 0 8 1768.890 1836.690 29.139 0.091 o
-10 0 10 49.752 49.104 1.812 26.759 o
-10 0 12 2179.630 1816.370 17.434 0.074 o
-10 0 14 55.806 53.043 2.084 23.287 o
-10 0 16 1527.650 1641.160 23.697 0.119 o
-10 0 18 60.494 60.477 3.934 16.985 o
-10 0 20 7.776 9.946 3.108 69.354 o
-10 0 22 173.323 145.089 9.810 3.822 o
-10 0 24 38.200 41.978 5.073 19.410 o
-10 0 26 173.753 187.495 8.931 3.740 o
-10 1 -9 0.271 1.925 0.586 1262.540 o
-10 1 -8 2.714 1.712 0.624 586.965 o
-10 1 -7 94.946 97.600 1.864 12.178 o
-10 1 -6 99.664 78.503 1.902 12.697 o
-10 1 -5 13.921 16.567 0.845 105.976 o
-10 1 -4 15279.900 16438.000 112.237 0.001 o
-10 1 -3 14.384 6.252 0.617 139.751 o
-10 1 -2 60.615 56.488 1.329 22.628 o
-10 1 -1 409.584 414.792 4.807 1.368 o
-10 1 0 60.670 46.837 1.167 24.387 o
-10 1 1 420.923 426.272 4.484 1.313 o
-10 1 2 607.234 610.254 5.361 0.705 o
-10 1 3 1330.780 1290.430 10.013 0.173 o
-10 1 4 9812.120 10078.800 69.076 0.003 o
-10 1 5 53.061 53.929 1.212 25.785 o
-10 1 6 4269.030 4530.500 36.882 0.017 o
-10 1 7 430.419 498.761 5.836 1.152 o
-10 1 8 303.346 323.650 4.107 2.169 o
-10 1 9 0.789 2.087 0.743 819.575 o
-10 1 10 58.158 56.127 1.156 23.685 o
-10 1 11 6.247 6.427 0.524 260.527 o
-10 1 12 117.991 111.291 1.684 9.576 o
-10 1 13 82.336 83.011 1.528 14.933 o
-10 1 14 2.714 2.151 0.709 526.678 o
-10 1 15 32.368 28.516 1.211 47.112 o
-10 1 16 589.948 630.536 8.337 0.695 o
-10 1 17 376.124 427.112 5.979 1.446 o
-10 1 18 79.432 85.843 2.770 14.037 o
-10 1 19 52.760 57.248 3.308 20.435 o
-10 1 20 71.535 75.820 3.775 14.442 o
-10 1 21 2.628 4.190 1.664 222.546 o
-10 1 22 117.458 112.457 5.270 7.743 o
-10 1 23 0.435 -1.054 1.592 375.076 o
-10 1 24 36.234 27.828 2.673 35.009 o
-10 1 25 0.213 -0.424 1.647 362.211 o
-10 1 26 10.493 11.633 1.861 102.921 o
-10 2 -9 8.498 10.734 0.965 160.643 o
-10 2 -8 85.256 91.989 2.016 13.555 o
-10 2 -7 49.122 55.319 1.746 25.962 o
-10 2 -6 23.232 23.518 0.970 65.555 o
-10 2 -5 913.394 937.281 9.544 0.331 o
-10 2 -4 230.889 265.713 4.206 3.143 o
-10 2 -3 134.348 122.445 2.156 8.032 o
-10 2 -2 2.977 1.993 0.720 504.152 o
-10 2 -1 1089.220 1020.990 11.834 0.252 o
-10 2 0 253.284 253.772 3.631 2.984 o
-10 2 1 400.478 360.203 4.587 1.514 o
-10 2 2 287.376 316.162 3.929 2.328 o
-10 2 3 662.905 722.807 7.245 0.569 o
-10 2 4 193.719 182.829 3.186 4.603 o
-10 2 5 143.611 135.875 2.659 7.093 o
-10 2 6 744.892 811.836 12.026 0.446 o
-10 2 7 2718.780 2812.990 24.951 0.042 o
-10 2 8 382.059 437.511 3.801 1.446 o
-10 2 9 141.079 110.129 2.118 8.011 o
-10 2 10 37.661 60.235 1.716 29.870 o
-10 2 11 9.488 6.701 0.682 186.777 o
-10 2 12 989.251 886.951 8.938 0.312 o
-10 2 13 9.270 8.339 0.833 171.830 o
-10 2 14 95.898 97.917 2.206 11.862 o
-10 2 15 0.564 0.588 0.927 859.153 o
-10 2 16 29.813 28.627 1.988 44.477 o
-10 2 17 1448.070 1533.730 24.755 0.131 o
-10 2 18 1706.660 1778.730 22.956 0.100 o
-10 2 19 44.069 44.782 2.508 27.713 o
-10 2 20 261.906 260.581 13.031 1.975 o
-10 2 21 9.621 12.101 2.288 89.204 o
-10 2 22 34.889 34.183 7.228 13.495 o
-10 2 23 215.236 224.407 11.352 2.610 o
-10 2 24 93.452 94.920 6.647 8.309 o
-10 2 25 0.938 1.074 1.899 243.334 o
-10 3 -9 47.285 46.437 1.763 28.480 o
-10 3 -8 211.604 243.483 4.021 3.589 o
-10 3 -7 139.378 144.159 2.745 7.075 o
-10 3 -6 480.256 460.549 6.369 1.064 o
-10 3 -5 604.743 599.707 6.255 0.711 o
-10 3 -4 204.699 198.309 3.031 4.217 o
-10 3 -3 1241.340 1286.240 11.239 0.188 o
-10 3 -2 11.437 13.258 0.924 127.371 o
-10 3 -1 20.749 14.328 0.813 84.542 o
-10 3 0 1.039 0.734 0.572 1190.860 o
-10 3 1 0.370 3.127 0.591 947.195 o
-10 3 2 1219.340 1270.080 10.223 0.194 o
-10 3 3 91.704 103.661 1.696 12.290 o
-10 3 4 347.759 370.331 3.775 1.758 o
-10 3 5 411.651 393.914 3.820 1.415 o
-10 3 6 183.105 206.173 2.547 4.656 o
-10 3 7 28.351 25.740 1.079 54.494 o
-10 3 8 98.427 108.039 2.161 11.143 o
-10 3 9 11.499 7.931 0.889 148.602 o
-10 3 10 0.049 0.359 0.676 1868.270 o
-10 3 11 524.973 486.609 5.522 0.944 o
-10 3 12 23.156 24.156 1.392 61.160 o
-10 3 13 5.315 8.230 1.051 215.209 o
-10 3 14 919.750 924.806 10.671 0.329 o
-10 3 15 76.695 74.184 2.452 15.649 o
-10 3 16 2238.540 2344.710 28.671 0.059 o
-10 3 17 15.631 17.957 1.782 77.567 o
-10 3 18 1323.590 1401.640 17.180 0.161 o
-10 3 19 14.653 13.674 2.027 80.034 o
-10 3 20 330.118 351.831 11.099 1.584 o
-10 3 21 37.854 41.127 4.878 20.324 o
-10 3 22 145.177 167.521 10.622 3.821 o
-10 3 23 0.584 1.188 1.542 359.055 o
-10 3 24 14.632 29.097 3.562 41.179 o
-10 3 25 3.471 1.729 1.635 235.253 o
-10 4 -9 352.994 375.062 11.841 1.415 o
-10 4 -8 75.196 78.127 2.558 15.447 o
-10 4 -7 3.931 3.867 0.933 328.298 o
-10 4 -6 13.524 12.923 1.347 104.216 o
-10 4 -5 324.103 357.851 5.565 1.868 o
-10 4 -4 0.205 0.355 0.853 1162.720 o
-10 4 -3 2.678 1.685 0.771 529.283 o
-10 4 -2 1.911 0.357 0.740 763.232 o
-10 4 -1 13.651 21.522 1.141 91.297 o
-10 4 0 180.555 201.014 2.988 4.725 o
-10 4 1 39.254 38.431 1.418 36.146 o
-10 4 2 1.209 2.863 0.750 653.783 o
-10 4 3 5.134 3.315 0.730 326.367 o
-10 4 4 345.756 288.487 4.356 1.991 o
-10 4 5 62.919 66.916 2.225 19.285 o
-10 4 6 1.167 2.141 0.814 676.292 o
-10 4 7 51.773 62.072 1.781 23.775 o
-10 4 8 2.008 2.477 0.700 594.033 o
-10 4 9 164.847 161.119 2.776 5.761 o
-10 4 10 70.922 59.082 1.933 18.809 o
-10 4 11 91.820 89.384 3.256 11.912 o
-10 4 12 87.663 93.483 2.751 12.585 o
-10 4 13 21.694 17.941 2.042 60.561 o
-10 4 14 60.226 65.193 3.903 16.700 o
-10 4 15 0.772 0.841 1.885 252.826 o
-10 4 16 6.261 5.966 1.599 166.351 o
-10 4 17 610.939 599.232 11.461 0.660 o
-10 4 18 668.972 697.037 12.296 0.545 o
-10 4 19 62.732 66.731 3.171 17.626 o
-10 4 20 3.877 4.135 1.375 244.837 o
-10 4 21 0.176 -0.271 1.321 557.823 o
-10 4 22 18.715 19.799 2.307 59.698 o
-10 4 23 4.559 2.876 1.328 251.212 o
-10 5 -9 49.018 51.366 3.670 20.977 o
-10 5 -8 28.043 25.943 2.472 43.199 o
-10 5 -7 73.871 83.550 3.813 13.594 o
-10 5 -6 172.172 173.258 7.268 4.316 o
-10 5 -5 393.936 405.570 8.920 1.336 o
-10 5 -4 415.171 435.373 9.283 1.213 o
-10 5 -3 166.458 169.807 3.507 5.433 o
-10 5 -2 69.168 65.675 2.286 17.987 o
-10 5 -1 0.021 -0.406 0.997 1009.350 o
-10 5 0 100.741 101.960 3.152 10.592 o
-10 5 1 70.793 74.630 2.746 16.195 o
-10 5 2 8.321 10.864 1.106 154.542 o
-10 5 3 14.768 17.577 1.251 92.159 o
-10 5 4 456.775 465.144 7.236 1.103 o
-10 5 5 155.988 150.440 3.256 6.147 o
-10 5 6 3.616 2.184 0.953 377.947 o
-10 5 7 69.857 70.597 2.144 17.559 o
-10 5 8 36.295 33.646 2.586 33.801 o
-10 5 9 145.206 144.372 4.986 6.101 o
-10 5 10 3.084 2.581 1.750 214.908 o
-10 5 11 254.173 288.907 8.133 2.424 o
-10 5 12 1.908 2.270 1.285 362.940 o
-10 5 13 4.963 4.600 1.765 172.403 o
-10 5 14 3.306 4.804 1.369 251.271 o
-10 5 15 190.327 183.786 5.353 4.303 o
-10 5 16 0.153 0.864 1.475 422.383 o
-10 5 17 5.119 3.072 1.462 217.318 o
-10 5 18 92.129 84.508 4.520 10.849 o
-10 5 19 5.295 11.039 1.705 143.403 o
-10 5 20 20.640 23.395 2.416 52.896 o
-10 5 21 0.457 1.268 1.247 515.507 o
-10 6 -9 24.124 28.661 3.182 38.563 o
-10 6 -8 17.151 16.331 2.043 70.513 o
-10 6 -7 110.077 100.759 4.747 8.809 o
-10 6 -6 92.820 99.131 4.040 10.657 o
-10 6 -5 22.340 18.973 2.599 51.054 o
-10 6 -4 28.874 20.785 2.315 46.319 o
-10 6 -3 15.658 16.839 2.398 65.740 o
-10 6 -2 173.195 183.398 5.599 4.614 o
-10 6 -1 7.566 8.134 1.914 124.346 o
-10 6 0 0.170 -0.167 1.627 372.719 o
-10 6 1 44.811 45.692 3.099 25.000 o
-10 6 2 100.379 100.685 4.214 9.862 o
-10 6 3 1.322 1.393 2.232 176.318 o
-10 6 4 17.444 17.110 2.746 56.159 o
-10 6 5 23.829 32.221 3.250 36.964 o
-10 6 6 478.676 509.093 13.160 0.892 o
-10 6 7 13.061 10.995 2.224 82.613 o
-10 6 8 0.008 -0.075 1.777 319.588 o
-10 6 9 9.850 9.437 1.976 105.810 o
-10 6 10 34.816 30.983 3.041 32.546 o
-10 6 11 222.240 209.441 5.061 3.568 o
-10 6 12 130.482 119.017 4.210 7.537 o
-10 6 13 57.663 45.767 2.567 22.652 o
-10 6 14 8.893 11.179 1.741 116.949 o
-10 6 15 14.030 15.926 2.279 72.569 o
-10 6 16 69.405 77.511 4.204 13.926 o
-10 6 17 15.254 19.829 2.333 65.030 o
-10 6 18 8.944 8.669 1.696 126.296 o
-10 7 -9 0.520 1.203 1.726 297.674 o
-10 7 -8 24.205 25.427 3.323 38.269 o
-10 7 -7 18.154 19.574 3.110 48.165 o
-10 7 -6 0.008 -1.118 1.325 574.879 o
-10 7 -5 22.622 24.735 1.979 54.948 o
-10 7 -4 26.313 26.358 2.093 48.250 o
-10 7 -3 0.142 0.537 1.365 501.397 o
-10 7 -2 0.007 0.129 1.507 439.647 o
-10 7 -1 5.701 7.527 1.726 153.467 o
-10 7 0 189.534 185.377 6.346 4.100 o
-10 7 1 101.965 111.299 4.907 8.860 o
-10 7 2 14.882 16.719 3.232 51.266 o
-10 7 3 90.576 92.892 8.888 6.578 o
-10 7 4 136.665 147.553 7.547 5.281 o
-10 7 5 1.632 2.170 2.131 182.017 o
-10 7 6 1.000 0.090 2.041 221.977 o
-10 7 7 97.584 78.916 5.720 9.414 o
-10 7 8 3.310 -0.285 1.436 306.399 o
-10 7 9 25.063 23.399 1.955 52.869 o
-10 7 10 25.647 27.855 2.000 49.050 o
-10 7 11 6.681 4.661 1.935 140.918 o
-10 7 12 2.121 1.308 1.842 228.279 o
-10 7 13 0.900 -1.533 1.612 344.619 o
-10 7 14 115.248 117.764 6.992 6.649 o
-10 8 -2 21.443 17.298 2.203 59.049 o
-10 8 -1 89.833 71.105 6.469 9.335 o
-10 8 0 253.134 236.562 7.991 2.676 o
-10 8 1 20.506 20.322 2.713 50.838 o
-10 8 2 16.739 16.616 2.576 60.592 o
-10 8 3 35.842 40.704 3.429 27.663 o
-10 8 4 3.923 4.951 1.942 163.410 o
-10 8 5 23.697 23.053 3.433 38.325 o
-10 8 6 34.121 34.370 2.259 36.883 o
-10 8 7 1.579 0.389 2.152 191.000 o
-9 0 -7 864.872 994.954 16.418 0.321 o
-9 0 -5 3338.760 3700.140 40.752 0.027 o
-9 0 -3 50.949 54.812 1.637 25.618 o
-9 0 -1 1044.660 1063.330 10.073 0.261 o
-9 0 1 13.602 13.871 1.300 103.051 o
-9 0 3 4753.730 4957.380 68.887 0.014 o
-9 0 5 2024.880 2050.780 23.257 0.074 o
-9 0 7 10226.600 10858.900 128.783 0.003 o
-9 0 9 2686.870 2814.880 39.907 0.041 o
-9 0 11 40.993 47.402 1.786 31.174 o
-9 0 13 168.102 162.240 3.262 5.547 o
-9 0 15 1.210 0.720 0.939 689.995 o
-9 0 17 5366.780 5376.760 78.409 0.011 o
-9 0 19 62.635 55.800 7.971 9.406 o
-9 0 21 0.454 3.388 3.595 73.622 o
-9 0 23 506.406 474.763 19.241 0.746 o
-9 0 25 0.132 0.470 2.310 184.687 o
-9 0 27 270.205 294.110 11.063 2.023 o
-9 1 -8 29.598 30.201 1.027 50.276 o
-9 1 -7 221.131 237.090 2.873 3.591 o
-9 1 -6 281.225 306.115 3.675 2.432 o
-9 1 -5 1140.580 1251.570 9.538 0.213 o
-9 1 -4 4354.570 4595.670 29.907 0.017 o
-9 1 -3 70.017 85.001 1.316 16.995 o
-9 1 -2 93.494 107.421 1.502 11.984 o
-9 1 -1 236.026 227.253 2.602 3.455 o
-9 1 0 20.994 17.459 0.764 79.711 o
-9 1 1 1268.220 1322.560 11.041 0.180 o
-9 1 2 2190.750 2131.130 16.972 0.067 o
-9 1 3 16.413 26.522 0.986 77.469 o
-9 1 4 1361.330 1341.610 9.783 0.165 o
-9 1 5 5938.530 6057.210 41.977 0.009 o
-9 1 6 23.223 23.556 0.953 65.674 o
-9 1 7 5401.230 5878.770 44.838 0.011 o
-9 1 8 415.938 452.632 5.722 1.266 o
-9 1 9 376.152 362.636 3.975 1.630 o
-9 1 10 39.710 42.781 1.337 34.720 o
-9 1 11 115.683 134.582 1.767 8.902 o
-9 1 12 55.758 53.775 1.174 24.881 o
-9 1 13 83.443 82.730 1.488 14.815 o
-9 1 14 515.378 528.490 4.944 0.926 o
-9 1 15 955.574 992.975 9.405 0.304 o
-9 1 16 2200.290 2199.600 20.191 0.065 o
-9 1 17 1440.090 1481.860 16.497 0.141 o
-9 1 18 359.614 378.831 6.005 1.617 o
-9 1 19 156.219 138.311 4.926 5.858 o
-9 1 20 75.489 68.561 3.612 14.650 o
-9 1 21 2.200 4.223 1.832 203.343 o
-9 1 22 54.958 57.899 3.649 18.965 o
-9 1 23 197.426 201.489 7.329 3.639 o
-9 1 24 26.596 20.273 2.718 44.582 o
-9 1 25 7.146 6.794 1.879 133.627 o
-9 1 26 12.983 27.781 2.780 54.430 o
-9 2 -8 24.606 14.688 0.914 72.558 o
-9 2 -7 11.702 12.144 0.759 134.109 o
-9 2 -6 6.033 3.494 0.550 310.988 o
-9 2 -5 1026.780 1082.860 8.320 0.266 o
-9 2 -4 1527.890 1556.780 12.090 0.129 o
-9 2 -3 67.272 75.000 1.548 18.337 o
-9 2 -2 444.108 439.637 5.508 1.203 o
-9 2 -1 0.170 0.464 0.711 1543.610 o
-9 2 0 79.635 60.541 1.673 17.181 o
-9 2 1 555.218 458.268 5.318 0.913 o
-9 2 2 132.730 143.325 2.162 7.563 o
-9 2 3 212.317 206.260 2.574 4.034 o
-9 2 4 311.240 295.224 3.851 2.226 o
-9 2 5 124.836 135.542 2.389 8.130 o
-9 2 6 3208.040 3356.280 31.607 0.030 o
-9 2 7 1122.030 1141.760 12.024 0.227 o
-9 2 8 174.895 178.502 3.164 5.133 o
-9 2 9 31.371 38.576 1.115 43.527 o
-9 2 10 141.560 132.607 1.958 7.437 o
-9 2 11 84.811 75.812 1.641 15.025 o
-9 2 12 275.032 224.836 4.239 2.860 o
-9 2 13 403.693 379.786 5.526 1.441 o
-9 2 14 239.544 244.021 3.577 3.221 o
-9 2 15 24.462 29.369 2.226 47.311 o
-9 2 16 616.143 638.527 9.528 0.649 o
-9 2 17 19.637 24.869 1.795 61.732 o
-9 2 18 637.672 649.223 10.633 0.611 o
-9 2 19 124.739 135.559 4.789 7.144 o
-9 2 20 15.341 15.678 2.052 75.148 o
-9 2 21 61.242 60.741 4.570 15.444 o
-9 2 22 95.450 95.320 5.342 9.394 o
-9 2 23 22.163 9.494 3.351 45.763 o
-9 2 24 0.478 -0.458 2.321 181.651 o
-9 2 25 1.808 0.379 1.984 216.041 o
-9 2 26 20.668 23.674 3.028 44.883 o
-9 3 -8 28.417 25.916 1.219 53.359 o
-9 3 -7 597.986 604.575 6.643 0.714 o
-9 3 -6 107.658 140.440 2.579 8.958 o
-9 3 -5 1026.970 1064.000 9.536 0.267 o
-9 3 -4 464.564 463.895 4.865 1.120 o
-9 3 -3 17.792 12.637 0.848 97.575 o
-9 3 -2 144.954 147.934 2.591 6.787 o
-9 3 -1 330.399 337.184 3.364 1.964 o
-9 3 0 31.780 25.538 0.940 50.889 o
-9 3 1 29.220 34.776 1.093 47.740 o
-9 3 2 40.108 35.580 1.052 37.768 o
-9 3 3 17.080 12.493 0.776 102.048 o
-9 3 4 230.002 296.496 3.308 3.027 o
-9 3 5 1135.150 1171.900 8.620 0.224 o
-9 3 6 92.606 84.070 1.572 13.408 o
-9 3 7 851.177 887.067 8.114 0.375 o
-9 3 8 326.751 315.839 3.753 2.046 o
-9 3 9 89.154 77.338 1.821 14.152 o
-9 3 10 9.855 11.179 0.892 148.673 o
-9 3 11 1.564 3.562 0.759 554.085 o
-9 3 12 335.130 305.903 5.478 1.961 o
-9 3 13 465.646 469.783 5.778 1.097 o
-9 3 14 1.521 0.690 0.996 600.029 o
-9 3 15 451.345 448.711 6.491 1.153 o
-9 3 16 39.700 39.456 2.114 32.689 o
-9 3 17 1446.350 1476.380 17.983 0.139 o
-9 3 18 111.147 116.204 4.241 8.628 o
-9 3 19 0.014 1.188 1.612 357.936 o
-9 3 20 0.114 -0.609 2.284 192.109 o
-9 3 21 6.202 9.040 2.425 101.247 o
-9 3 22 14.501 12.190 2.376 73.302 o
-9 3 23 33.273 38.741 4.696 22.444 o
-9 3 24 8.250 6.926 2.420 97.611 o
-9 3 25 2.111 2.157 1.681 251.680 o
-9 4 -8 300.767 305.429 6.667 2.126 o
-9 4 -7 85.891 85.971 2.465 13.492 o
-9 4 -6 0.665 3.194 0.871 631.920 o
-9 4 -5 319.442 324.527 4.985 2.021 o
-9 4 -4 182.389 178.456 3.564 4.871 o
-9 4 -3 0.371 -0.120 0.853 1168.830 o
-9 4 -2 56.125 56.039 1.712 23.479 o
-9 4 -1 16.095 15.823 1.586 83.469 o
-9 4 0 16.108 18.687 1.333 84.257 o
-9 4 1 0.228 0.130 0.723 1600.500 o
-9 4 2 29.134 34.654 1.363 46.444 o
-9 4 3 0.649 1.706 0.780 867.186 o
-9 4 4 329.918 347.318 5.136 1.881 o
-9 4 5 174.012 197.070 3.416 4.872 o
-9 4 6 988.146 1057.000 11.396 0.278 o
-9 4 7 60.741 72.317 1.854 19.733 o
-9 4 8 266.525 262.110 4.447 2.738 o
-9 4 9 13.768 13.651 0.973 111.237 o
-9 4 10 44.555 44.308 1.590 30.775 o
-9 4 11 228.428 208.475 4.193 3.582 o
-9 4 12 112.071 105.474 2.934 9.697 o
-9 4 13 62.312 51.579 2.167 21.438 o
-9 4 14 11.760 15.773 2.378 75.440 o
-9 4 15 202.854 213.540 6.951 3.541 o
-9 4 16 141.402 145.626 5.711 5.929 o
-9 4 17 4.282 8.138 1.871 151.497 o
-9 4 18 67.568 70.384 4.980 13.255 o
-9 4 19 0.008 0.819 1.398 479.272 o
-9 4 20 103.727 115.551 3.930 9.318 o
-9 4 21 67.888 70.718 3.466 15.849 o
-9 4 22 20.809 15.001 1.733 69.826 o
-9 4 23 9.544 8.504 1.657 125.076 o
-9 5 -8 0.976 2.391 1.581 305.536 o
-9 5 -7 145.651 162.942 5.232 5.700 o
-9 5 -6 38.971 41.566 2.874 28.977 o
-9 5 -5 0.251 0.207 1.096 758.752 o
-9 5 -4 18.911 22.042 1.675 67.401 o
-9 5 -3 260.415 265.283 4.506 2.781 o
-9 5 -2 20.804 17.768 1.261 73.929 o
-9 5 -1 10.026 9.109 1.233 140.920 o
-9 5 0 83.242 97.145 2.525 13.079 o
-9 5 1 13.977 11.844 1.326 105.223 o
-9 5 2 2.848 4.350 1.044 339.743 o
-9 5 3 17.006 13.762 1.241 91.201 o
-9 5 4 239.880 237.038 4.341 3.201 o
-9 5 5 57.483 51.119 1.952 23.351 o
-9 5 6 44.747 44.296 1.849 29.876 o
-9 5 7 919.080 972.692 13.601 0.312 o
-9 5 8 1087.290 1064.330 14.688 0.242 o
-9 5 9 43.758 41.035 2.631 28.130 o
-9 5 10 302.067 318.728 16.538 1.410 o
-9 5 11 88.552 86.872 4.985 10.541 o
-9 5 12 239.770 233.933 6.310 3.021 o
-9 5 13 126.994 124.694 3.913 7.708 o
-9 5 14 45.416 59.133 3.023 22.967 o
-9 5 15 23.706 22.372 2.092 53.740 o
-9 5 16 0.575 1.597 1.379 419.352 o
-9 5 17 131.880 135.610 4.405 7.010 o
-9 5 18 64.171 63.906 2.979 17.990 o
-9 5 19 107.233 107.788 4.628 8.855 o
-9 5 20 62.914 65.683 3.126 17.778 o
-9 5 21 0.352 0.335 1.281 551.571 o
-9 5 22 12.550 15.007 2.493 71.538 o
-9 6 -8 27.893 27.737 3.542 33.480 o
-9 6 -7 1.453 1.647 1.527 318.064 o
-9 6 -6 75.469 76.682 3.594 14.134 o
-9 6 -5 67.949 75.471 3.641 15.185 o
-9 6 -4 9.567 11.947 2.010 100.247 o
-9 6 -3 0.183 0.379 1.655 351.372 o
-9 6 -2 3.914 4.311 1.522 219.646 o
-9 6 -1 328.492 309.005 6.688 1.936 o
-9 6 0 54.171 62.668 3.404 19.251 o
-9 6 1 15.188 13.171 2.055 78.581 o
-9 6 2 115.765 115.269 5.428 7.658 o
-9 6 3 23.009 24.597 2.993 42.858 o
-9 6 4 4.385 5.981 2.318 123.804 o
-9 6 5 82.215 90.989 4.791 11.109 o
-9 6 6 13.072 14.557 2.566 69.111 o
-9 6 7 20.922 21.796 2.485 52.602 o
-9 6 8 2.168 4.220 1.587 245.296 o
-9 6 9 102.700 94.009 4.269 9.891 o
-9 6 10 5.549 5.299 1.689 169.503 o
-9 6 11 16.889 16.306 1.655 79.074 o
-9 6 12 2.135 0.017 1.616 296.561 o
-9 6 13 5.718 6.180 1.660 165.527 o
-9 6 14 44.245 33.590 2.010 32.257 o
-9 6 15 45.380 53.276 5.092 17.087 o
-9 6 16 0.684 2.369 1.303 422.296 o
-9 6 17 407.908 378.421 10.193 1.293 o
-9 6 18 3.061 1.734 1.458 281.132 o
-9 6 19 0.949 2.170 1.232 444.573 o
-9 7 -8 8.752 10.416 3.022 69.529 o
-9 7 -7 2.633 4.830 1.463 250.493 o
-9 7 -6 1.120 0.874 1.335 428.368 o
-9 7 -5 8.561 5.716 1.652 142.152 o
-9 7 -4 90.331 86.866 3.455 12.001 o
-9 7 -3 43.645 45.517 2.624 27.290 o
-9 7 -2 22.056 17.635 2.304 56.397 o
-9 7 -1 27.591 28.104 2.629 41.255 o
-9 7 0 37.185 37.776 3.987 24.883 o
-9 7 1 25.643 31.697 3.493 34.009 o
-9 7 2 99.829 116.841 5.370 8.470 o
-9 7 3 32.343 30.487 3.569 30.445 o
-9 7 4 11.087 8.259 2.528 82.156 o
-9 7 5 28.137 28.804 3.040 37.084 o
-9 7 6 13.611 8.930 2.176 85.481 o
-9 7 7 4.544 7.746 2.061 135.733 o
-9 7 8 82.145 86.496 4.592 11.550 o
-9 7 9 102.194 88.706 6.142 8.470 o
-9 7 10 119.039 103.778 4.379 8.444 o
-9 7 11 26.871 28.748 2.155 45.862 o
-9 7 12 121.690 108.154 10.287 4.806 o
-9 7 13 35.568 33.857 2.985 31.774 o
-9 7 14 70.834 64.584 3.700 15.462 o
-9 7 15 12.045 9.433 1.345 121.026 o
-9 8 -5 0.445 0.499 1.466 419.747 o
-9 8 -4 10.159 6.599 2.055 107.287 o
-9 8 -3 0.044 0.824 1.671 341.344 o
-9 8 -2 34.236 31.939 2.728 34.619 o
-9 8 -1 16.048 14.182 3.625 45.185 o
-9 8 0 93.123 93.082 6.555 8.457 o
-9 8 1 321.762 343.945 10.455 1.673 o
-9 8 2 134.613 118.482 5.819 6.582 o
-9 8 3 5.759 6.829 3.608 61.212 o
-9 8 4 2.630 6.630 2.270 136.681 o
-9 8 5 11.890 7.595 2.209 92.009 o
-9 8 6 34.692 30.145 3.052 32.762 o
-9 8 7 1.466 1.111 1.179 471.928 o
-9 8 8 0.659 -0.017 1.718 316.342 o
-8 0 -6 3672.840 3947.170 36.681 0.023 o
-8 0 -4 824.632 840.570 10.505 0.395 o
-8 0 -2 65.575 74.631 1.955 18.261 o
-8 0 0 1056.140 970.506 11.219 0.270 o
-8 0 2 552.544 540.187 9.083 0.806 o
-8 0 4 51.241 32.543 1.672 30.132 o
-8 0 6 1486.030 1520.460 27.791 0.125 o
-8 0 8 1915.730 1993.700 20.822 0.082 o
-8 0 10 232.950 301.213 4.710 2.869 o
-8 0 12 14.365 13.869 0.957 108.045 o
-8 0 14 268.755 274.754 4.634 2.640 o
-8 0 16 748.865 771.073 14.180 0.445 o
-8 0 18 3096.350 3020.260 40.520 0.033 o
-8 0 20 273.317 267.921 10.248 2.160 o
-8 0 22 139.875 150.498 10.208 4.160 o
-8 0 24 8.964 3.928 2.710 87.638 o
-8 0 26 6.324 12.520 2.911 75.862 o
-8 1 -7 72.898 49.075 1.148 20.448 o
-8 1 -6 1624.250 1760.990 12.310 0.111 o
-8 1 -5 51.068 43.906 1.074 28.940 o
-8 1 -4 2213.890 2321.130 15.087 0.063 o
-8 1 -3 154.721 156.053 1.908 6.359 o
-8 1 -2 497.312 484.493 3.974 1.021 o
-8 1 -1 592.700 513.983 4.817 0.801 o
-8 1 0 18.193 16.232 0.649 91.776 o
-8 1 1 280.704 283.841 3.219 2.557 o
-8 1 2 96.596 110.515 2.169 11.195 o
-8 1 3 2.445 3.131 0.554 559.196 o
-8 1 4 13.576 22.596 2.454 63.200 o
-8 1 5 93.366 102.558 1.928 12.047 o
-8 1 6 326.681 372.899 3.929 1.864 o
-8 1 7 2265.110 2321.980 16.230 0.061 o
-8 1 8 1042.770 1133.890 9.370 0.252 o
-8 1 9 576.226 527.304 6.465 0.805 o
-8 1 10 98.212 117.948 1.975 10.803 o
-8 1 11 5.762 6.404 0.743 255.112 o
-8 1 12 162.080 166.967 2.070 5.870 o
-8 1 13 140.113 148.819 1.995 7.112 o
-8 1 14 68.267 71.354 1.568 18.493 o
-8 1 15 8.265 11.599 1.003 156.752 o
-8 1 16 6758.690 6845.440 56.377 0.007 o
-8 1 17 47.644 51.326 2.138 26.252 o
-8 1 18 562.920 540.459 7.537 0.806 o
-8 1 19 43.073 39.493 2.912 27.530 o
-8 1 20 156.481 152.967 5.186 5.540 o
-8 1 21 8.007 4.740 2.064 122.859 o
-8 1 22 159.251 170.020 7.443 4.552 o
-8 1 23 60.164 53.777 3.405 18.918 o
-8 1 24 13.890 4.761 1.650 111.520 o
-8 1 25 2.554 2.349 2.745 113.181 o
-8 1 26 60.827 92.156 4.314 13.902 o
-8 2 -7 72.398 73.362 1.490 17.513 o
-8 2 -6 416.148 407.815 4.143 1.368 o
-8 2 -5 2290.230 2469.100 18.182 0.058 o
-8 2 -4 1126.820 1136.990 8.709 0.230 o
-8 2 -3 71.203 73.447 1.639 17.599 o
-8 2 -2 6.540 6.030 0.649 248.755 o
-8 2 -1 365.387 367.950 3.908 1.671 o
-8 2 0 91.213 99.304 1.804 12.531 o
-8 2 1 1722.030 1641.670 13.443 0.107 o
-8 2 2 322.324 323.161 3.385 2.062 o
-8 2 3 396.669 455.038 4.350 1.350 o
-8 2 4 474.975 464.999 4.934 1.090 o
-8 2 5 1042.380 1069.510 11.555 0.259 o
-8 2 6 3528.640 3596.270 29.952 0.026 o
-8 2 7 262.509 279.065 4.974 2.658 o
-8 2 8 227.811 211.756 3.756 3.610 o
-8 2 9 557.616 585.146 8.423 0.771 o
-8 2 10 754.202 691.115 6.286 0.506 o
-8 2 11 222.563 190.752 2.620 3.983 o
-8 2 12 168.642 139.727 2.563 6.035 o
-8 2 13 137.399 132.834 2.705 7.445 o
-8 2 14 0.879 2.295 0.847 687.500 o
-8 2 15 2.765 2.798 1.124 358.033 o
-8 2 16 331.248 336.854 6.254 1.859 o
-8 2 17 542.217 538.807 7.478 0.842 o
-8 2 18 355.993 337.537 9.351 1.594 o
-8 2 19 21.271 18.714 2.188 58.457 o
-8 2 20 1.094 -1.003 1.739 294.633 o
-8 2 21 43.367 36.171 3.637 24.810 o
-8 2 22 3.742 2.780 2.075 162.096 o
-8 2 23 3.997 5.748 2.064 147.384 o
-8 2 24 12.597 8.093 2.963 66.164 o
-8 2 25 2.897 -0.795 2.046 191.899 o
-8 2 26 0.282 0.938 1.728 309.493 o
-8 3 -7 26.055 28.730 1.027 55.968 o
-8 3 -6 366.072 407.080 4.387 1.566 o
-8 3 -5 23.504 23.469 0.998 64.851 o
-8 3 -4 5419.640 5711.890 40.344 0.011 o
-8 3 -3 53.281 53.529 1.359 25.531 o
-8 3 -2 0.047 0.171 0.637 2224.270 o
-8 3 -1 46.944 56.293 1.356 27.490 o
-8 3 0 162.390 182.346 2.644 5.524 o
-8 3 1 3.887 8.293 0.755 279.498 o
-8 3 2 1241.500 1297.180 10.688 0.187 o
-8 3 3 134.209 129.365 2.380 7.790 o
-8 3 4 2032.470 2030.030 17.602 0.076 o
-8 3 5 2654.250 2588.520 22.873 0.046 o
-8 3 6 0.219 2.168 0.777 930.665 o
-8 3 7 7.198 8.046 0.745 208.177 o
-8 3 8 381.995 423.748 4.695 1.458 o
-8 3 9 924.321 945.101 13.289 0.316 o
-8 3 10 190.317 220.855 3.870 4.178 o
-8 3 11 90.448 81.800 2.009 13.547 o
-8 3 12 60.006 59.669 1.924 21.417 o
-8 3 13 180.729 183.878 3.877 4.791 o
-8 3 14 224.411 246.299 4.324 3.349 o
-8 3 15 1026.390 1008.360 12.264 0.272 o
-8 3 16 43.186 38.630 2.093 31.151 o
-8 3 17 40.937 44.051 2.323 29.988 o
-8 3 18 7.291 7.859 1.935 125.625 o
-8 3 19 258.695 258.047 7.713 2.557 o
-8 3 20 44.314 44.196 4.136 21.386 o
-8 3 21 45.988 42.595 3.854 22.221 o
-8 3 22 3.357 5.308 2.141 147.522 o
-8 3 23 15.076 13.431 2.280 72.979 o
-8 3 24 34.004 30.968 3.866 27.806 o
-8 3 25 17.492 18.818 2.883 52.732 o
-8 4 -7 83.212 77.101 2.746 14.143 o
-8 4 -6 50.322 61.666 1.798 24.289 o
-8 4 -5 373.300 385.907 5.581 1.552 o
-8 4 -4 54.984 55.687 1.725 23.881 o
-8 4 -3 28.416 33.336 1.278 48.432 o
-8 4 -2 80.853 108.326 2.153 12.989 o
-8 4 -1 4.074 2.214 0.627 432.182 o
-8 4 0 183.138 188.880 2.751 4.842 o
-8 4 1 694.758 761.658 7.744 0.521 o
-8 4 2 32.252 32.394 1.408 44.209 o
-8 4 3 100.836 125.255 2.578 9.987 o
-8 4 4 0.102 1.008 0.764 1250.980 o
-8 4 5 0.212 0.874 0.820 1108.170 o
-8 4 6 1851.300 1868.410 20.416 0.089 o
-8 4 7 0.060 0.887 0.707 1472.260 o
-8 4 8 29.091 32.834 1.527 46.419 o
-8 4 9 162.572 162.912 3.305 5.701 o
-8 4 10 45.220 34.281 1.599 33.088 o
-8 4 11 248.133 235.935 4.558 3.084 o
-8 4 12 34.920 35.131 2.052 37.288 o
-8 4 13 48.014 49.669 2.363 25.743 o
-8 4 14 334.972 345.698 9.698 1.651 o
-8 4 15 1.344 0.355 1.619 317.375 o
-8 4 16 262.056 283.649 17.544 1.518 o
-8 4 17 843.112 877.950 14.819 0.361 o
-8 4 18 30.492 31.396 2.539 38.548 o
-8 4 19 5.788 6.387 1.611 168.120 o
-8 4 20 317.040 314.539 7.010 1.972 o
-8 4 21 56.274 50.976 3.049 21.044 o
-8 4 22 18.508 15.409 1.789 73.499 o
-8 4 23 41.222 45.881 3.837 23.144 o
-8 4 24 1.389 1.457 1.546 317.989 o
-8 5 -7 482.760 495.929 9.041 0.976 o
-8 5 -6 167.874 178.367 3.758 5.219 o
-8 5 -5 17.845 19.729 1.754 70.772 o
-8 5 -4 4.783 7.936 1.154 216.957 o
-8 5 -3 91.530 96.471 2.310 12.335 o
-8 5 -2 44.954 44.969 1.685 30.128 o
-8 5 -1 139.486 149.272 3.109 6.855 o
-8 5 0 489.473 527.675 6.308 0.967 o
-8 5 1 109.569 111.744 3.885 9.088 o
-8 5 2 197.767 210.058 3.545 4.180 o
-8 5 3 435.321 460.415 5.775 1.194 o
-8 5 4 469.493 475.993 5.924 1.078 o
-8 5 5 502.132 490.090 6.780 0.974 o
-8 5 6 20.680 14.123 1.290 78.455 o
-8 5 7 3.425 1.883 0.924 406.191 o
-8 5 8 16.475 14.095 1.158 94.221 o
-8 5 9 1476.020 1403.880 24.499 0.135 o
-8 5 10 236.078 239.026 5.758 3.096 o
-8 5 11 307.092 301.375 8.753 1.966 o
-8 5 12 1.217 1.706 1.766 259.990 o
-8 5 13 289.994 302.671 11.572 1.849 o
-8 5 14 117.177 122.298 3.853 8.325 o
-8 5 15 305.682 332.984 11.543 1.703 o
-8 5 16 230.986 244.238 10.197 2.564 o
-8 5 17 11.406 11.700 1.699 104.902 o
-8 5 18 15.267 14.643 2.081 75.890 o
-8 5 19 52.176 51.832 2.605 23.282 o
-8 5 20 1.066 -0.223 1.286 493.408 o
-8 5 21 60.663 61.067 4.473 15.715 o
-8 5 22 6.887 8.252 2.023 121.623 o
-8 6 -7 0.216 2.249 2.171 193.930 o
-8 6 -6 30.619 32.206 2.580 37.864 o
-8 6 -5 0.195 1.648 1.699 309.598 o
-8 6 -4 45.685 48.719 3.749 21.883 o
-8 6 -3 0.105 -0.775 1.568 404.380 o
-8 6 -2 21.575 15.776 1.894 64.920 o
-8 6 -1 12.176 10.892 1.739 101.845 o
-8 6 0 673.943 700.755 12.765 0.536 o
-8 6 1 5.314 5.728 2.183 128.446 o
-8 6 2 6.578 5.809 2.286 114.339 o
-8 6 3 8.619 10.181 2.840 75.624 o
-8 6 4 32.011 36.807 3.300 30.863 o
-8 6 5 2.936 4.388 2.230 146.488 o
-8 6 6 3.297 6.527 2.218 136.630 o
-8 6 7 97.779 83.646 4.824 10.131 o
-8 6 8 159.957 174.385 5.766 4.985 o
-8 6 9 40.639 43.654 3.792 23.821 o
-8 6 10 0.719 0.875 1.627 328.418 o
-8 6 11 19.070 25.343 2.323 54.937 o
-8 6 12 49.688 44.217 2.501 25.686 o
-8 6 13 1.100 2.624 1.313 385.404 o
-8 6 14 118.998 129.780 3.941 7.976 o
-8 6 15 35.701 32.433 2.216 36.726 o
-8 6 16 7.612 6.946 1.241 174.663 o
-8 6 17 32.555 32.617 2.392 37.702 o
-8 6 18 183.569 173.263 5.692 4.478 o
-8 6 19 35.195 39.834 2.638 32.414 o
-8 7 -7 36.995 37.675 2.433 33.126 o
-8 7 -6 33.836 36.556 2.593 34.345 o
-8 7 -5 11.828 17.927 2.122 79.410 o
-8 7 -4 0.116 0.158 1.498 436.432 o
-8 7 -3 3.886 6.599 1.617 189.595 o
-8 7 -2 79.141 78.717 5.796 10.604 o
-8 7 -1 20.620 27.362 2.379 50.991 o
-8 7 0 0.054 1.503 1.493 399.906 o
-8 7 1 2.614 3.722 1.570 244.004 o
-8 7 2 32.110 35.443 2.967 33.278 o
-8 7 3 1.050 1.169 2.375 161.690 o
-8 7 4 3.775 3.183 2.033 164.294 o
-8 7 5 121.705 117.488 5.327 7.394 o
-8 7 6 2.037 1.796 1.994 199.261 o
-8 7 7 256.702 237.256 7.437 2.700 o
-8 7 8 62.736 54.469 2.958 19.319 o
-8 7 9 99.748 95.924 4.400 9.926 o
-8 7 10 20.547 19.925 2.061 60.533 o
-8 7 11 123.280 117.547 3.944 8.072 o
-8 7 12 20.943 23.242 2.121 56.551 o
-8 7 13 10.789 6.166 1.706 122.142 o
-8 7 14 4.280 3.037 1.433 238.517 o
-8 7 15 44.325 44.101 2.401 28.155 o
-8 8 -6 13.277 14.202 2.327 75.062 o
-8 8 -5 0.640 -0.556 1.746 307.658 o
-8 8 -4 6.052 8.504 2.255 112.018 o
-8 8 -3 0.011 1.216 1.808 288.747 o
-8 8 -2 39.359 39.783 3.871 24.444 o
-8 8 -1 0.558 1.459 1.662 311.869 o
-8 8 0 7.661 2.501 3.019 80.804 o
-8 8 1 1.279 2.253 2.017 203.581 o
-8 8 2 28.182 26.573 3.223 36.235 o
-8 8 3 0.533 -2.461 2.161 207.568 o
-8 8 4 69.937 58.189 4.261 15.026 o
-8 8 5 1.978 2.652 2.101 178.885 o
-8 8 6 1.175 -0.811 1.999 228.046 o
-8 8 7 10.355 7.958 2.205 97.057 o
-8 8 8 0.372 2.056 1.879 249.470 o
-8 8 9 14.197 10.218 2.090 84.435 o
-7 0 -5 211.868 226.415 3.568 3.769 o
-7 0 -3 788.769 856.434 9.266 0.415 o
-7 0 -1 165.304 177.686 3.193 5.412 o
-7 0 1 20712.400 19912.500 190.333 0.001 o
-7 0 3 6.739 10.229 0.913 187.690 o
-7 0 5 18.439 30.784 1.585 61.407 o
-7 0 7 852.985 863.880 10.622 0.374 o
-7 0 9 167.493 134.997 2.666 6.141 o
-7 0 11 621.025 590.725 9.495 0.672 o
-7 0 13 80.105 91.695 3.452 12.839 o
-7 0 15 3.612 6.228 1.238 248.255 o
-7 0 17 93.035 88.287 3.384 11.728 o
-7 0 19 12.493 10.954 1.753 99.912 o
-7 0 21 39.314 39.506 5.966 16.337 o
-7 0 23 8.123 3.800 3.112 74.808 o
-7 0 25 115.618 127.410 8.134 5.823 o
-7 0 27 3.342 4.249 2.234 143.437 o
-7 1 -6 221.158 253.398 2.693 3.477 o
-7 1 -5 722.944 773.272 5.487 0.501 o
-7 1 -4 3613.820 3659.770 23.804 0.025 o
-7 1 -3 115.136 104.271 1.315 10.178 o
-7 1 -2 482.615 442.419 3.340 1.116 o
-7 1 -1 1440.970 1354.330 9.239 0.153 o
-7 1 0 834.377 786.382 7.018 0.415 o
-7 1 1 5.418 5.226 0.599 296.891 o
-7 1 2 199.568 220.895 2.952 4.103 o
-7 1 3 4483.430 4159.790 33.268 0.017 o
-7 1 4 831.068 815.364 7.814 0.407 o
-7 1 5 631.914 598.333 5.678 0.680 o
-7 1 6 236.166 199.173 2.810 3.658 o
-7 1 7 357.850 356.556 3.978 1.736 o
-7 1 8 17.434 25.588 0.898 76.988 o
-7 1 9 31.884 48.758 1.287 38.185 o
-7 1 10 52.101 55.467 1.438 25.467 o
-7 1 11 355.221 338.505 4.011 1.798 o
-7 1 12 65.856 73.487 1.454 18.907 o
-7 1 13 1496.890 1699.430 10.976 0.126 o
-7 1 14 162.855 171.963 2.725 5.659 o
-7 1 15 18.475 19.046 1.210 78.987 o
-7 1 16 720.957 734.114 8.046 0.509 o
-7 1 17 1165.720 1171.980 11.615 0.214 o
-7 1 18 17.941 15.866 1.299 83.591 o
-7 1 19 43.319 42.776 1.837 30.991 o
-7 1 20 148.476 149.878 5.102 5.861 o
-7 1 21 24.338 23.160 2.743 45.065 o
-7 1 22 51.478 61.249 3.797 18.946 o
-7 1 23 5.963 3.614 1.766 166.703 o
-7 1 24 6.482 7.028 1.716 149.484 o
-7 1 25 12.307 12.670 1.812 95.290 o
-7 1 26 11.901 21.906 2.462 66.666 o
-7 1 27 136.737 187.643 8.253 4.566 o
-7 2 -6 2589.120 2683.480 18.793 0.047 o
-7 2 -5 2657.990 2774.640 19.272 0.044 o
-7 2 -4 401.299 446.779 3.892 1.355 o
-7 2 -3 453.456 490.234 4.646 1.117 o
-7 2 -2 707.462 645.120 7.539 0.562 o
-7 2 -1 669.209 662.737 8.051 0.588 o
-7 2 0 545.902 573.717 5.118 0.827 o
-7 2 1 1714.060 1616.630 13.825 0.109 o
-7 2 2 12.980 10.159 0.671 134.236 o
-7 2 3 7.545 13.644 0.720 166.154 o
-7 2 4 1045.100 1058.880 9.504 0.263 o
-7 2 5 99.481 99.497 2.025 11.524 o
-7 2 6 1119.330 1200.290 11.382 0.222 o
-7 2 7 1373.490 1449.500 14.881 0.152 o
-7 2 8 445.691 408.311 4.864 1.256 o
-7 2 9 1077.110 1060.360 16.207 0.242 o
-7 2 10 57.254 77.785 2.448 18.959 o
-7 2 11 333.053 330.845 3.933 1.951 o
-7 2 12 0.952 2.749 0.676 764.713 o
-7 2 13 125.923 126.222 3.642 7.846 o
-7 2 14 868.637 865.272 11.841 0.362 o
-7 2 15 276.364 255.876 5.191 2.621 o
-7 2 16 1288.490 1276.060 16.122 0.176 o
-7 2 17 1120.840 1110.490 14.679 0.228 o
-7 2 18 267.456 266.179 7.029 2.509 o
-7 2 19 249.242 241.455 7.064 2.793 o
-7 2 20 11.842 15.925 2.380 75.011 o
-7 2 21 1.021 0.607 2.218 186.738 o
-7 2 22 49.723 46.458 3.983 20.377 o
-7 2 23 1.173 -0.539 2.159 198.352 o
-7 2 24 1.644 6.861 2.951 95.180 o
-7 2 25 34.773 41.954 4.410 22.971 o
-7 2 26 9.884 11.400 2.543 80.677 o
-7 3 -6 2.842 6.052 0.641 385.846 o
-7 3 -5 374.130 395.857 4.161 1.560 o
-7 3 -4 16.431 23.936 1.029 80.419 o
-7 3 -3 1190.920 1239.050 11.625 0.202 o
-7 3 -2 1386.820 1399.570 10.914 0.156 o
-7 3 -1 66.256 71.769 1.481 18.982 o
-7 3 0 2178.170 2213.680 17.916 0.066 o
-7 3 1 67.198 60.298 1.412 20.194 o
-7 3 2 482.759 480.544 5.662 1.043 o
-7 3 3 4877.550 4869.950 35.716 0.014 o
-7 3 4 9.347 4.190 0.751 204.098 o
-7 3 5 1914.910 1988.920 23.245 0.081 o
-7 3 6 1064.570 1034.590 12.021 0.257 o
-7 3 7 5931.780 6239.800 86.102 0.009 o
-7 3 8 42.809 40.801 1.263 33.652 o
-7 3 9 1741.410 1634.250 16.215 0.105 o
-7 3 10 132.329 133.524 3.433 7.429 o
-7 3 11 1018.770 930.771 14.238 0.283 o
-7 3 12 30.763 31.726 1.492 45.501 o
-7 3 13 94.280 97.920 2.329 11.952 o
-7 3 14 1352.880 1354.110 14.143 0.162 o
-7 3 15 26.752 27.775 1.728 50.302 o
-7 3 16 20.855 24.465 1.787 60.148 o
-7 3 17 373.938 380.668 10.285 1.399 o
-7 3 18 1.867 0.354 1.750 264.431 o
-7 3 19 126.987 119.421 5.096 7.243 o
-7 3 20 85.529 60.855 9.060 7.112 o
-7 3 21 47.095 36.146 3.622 23.720 o
-7 3 22 31.998 29.745 3.216 33.195 o
-7 3 23 60.075 64.260 4.065 16.450 o
-7 3 24 7.489 0.803 1.526 189.975 o
-7 3 25 6.634 5.057 2.097 128.151 o
-7 4 -6 8.504 9.324 1.141 158.418 o
-7 4 -5 108.221 122.617 2.644 9.501 o
-7 4 -4 87.051 88.273 2.148 13.464 o
-7 4 -3 2.960 2.869 0.747 458.490 o
-7 4 -2 711.362 684.005 7.156 0.543 o
-7 4 -1 264.187 281.524 3.604 2.712 o
-7 4 0 68.094 73.158 1.848 18.024 o
-7 4 1 56.298 56.463 1.652 23.466 o
-7 4 2 18.147 16.305 0.987 87.420 o
-7 4 3 511.329 533.874 6.231 0.917 o
-7 4 4 9.188 14.766 0.986 135.915 o
-7 4 5 138.005 154.973 2.679 6.913 o
-7 4 6 494.555 473.254 7.615 0.998 o
-7 4 7 2.418 1.231 0.782 579.816 o
-7 4 8 1233.110 1156.880 12.169 0.201 o
-7 4 9 65.376 57.753 1.780 20.490 o
-7 4 10 142.009 136.539 3.119 7.019 o
-7 4 11 136.799 133.513 4.090 6.973 o
-7 4 12 15.367 15.881 1.487 87.849 o
-7 4 13 753.713 769.097 10.660 0.460 o
-7 4 14 76.617 75.619 2.786 15.139 o
-7 4 15 22.760 18.712 2.444 52.793 o
-7 4 16 2.832 3.535 1.736 213.288 o
-7 4 17 680.056 669.265 11.912 0.550 o
-7 4 18 40.379 36.982 2.922 29.129 o
-7 4 19 15.939 21.110 2.082 67.337 o
-7 4 20 11.663 9.133 1.661 111.280 o
-7 4 21 82.908 81.364 4.722 11.554 o
-7 4 22 1.532 2.967 1.365 338.305 o
-7 4 23 10.400 13.128 2.745 71.360 o
-7 4 24 0.903 1.827 2.310 168.093 o
-7 5 -6 95.703 101.710 5.105 9.387 o
-7 5 -5 217.581 228.765 4.588 3.549 o
-7 5 -4 428.897 426.166 7.203 1.237 o
-7 5 -3 431.724 460.909 7.447 1.173 o
-7 5 -2 0.012 0.203 0.840 1353.040 o
-7 5 -1 2.540 1.986 0.824 505.749 o
-7 5 0 7.220 3.645 0.905 237.273 o
-7 5 1 56.013 60.061 2.328 21.666 o
-7 5 2 8.975 8.684 0.963 166.600 o
-7 5 3 24.030 31.255 1.872 50.159 o
-7 5 4 694.310 741.511 10.119 0.518 o
-7 5 5 84.910 86.610 2.606 13.447 o
-7 5 6 67.424 69.190 2.281 17.991 o
-7 5 7 3.770 4.386 0.939 323.306 o
-7 5 8 349.126 322.859 4.985 1.846 o
-7 5 9 12.445 13.396 1.311 109.261 o
-7 5 10 546.940 527.255 7.934 0.839 o
-7 5 11 360.975 348.459 7.373 1.633 o
-7 5 12 74.567 67.798 5.091 12.475 o
-7 5 13 292.358 293.667 7.184 2.193 o
-7 5 14 118.911 135.371 5.187 7.199 o
-7 5 15 92.466 95.436 4.662 10.245 o
-7 5 16 60.271 64.477 3.534 17.549 o
-7 5 17 325.824 332.816 7.246 1.855 o
-7 5 18 169.161 169.297 5.722 4.837 o
-7 5 19 43.547 47.019 3.004 25.570 o
-7 5 20 0.070 -0.329 1.295 593.065 o
-7 5 21 0.326 2.018 1.161 548.095 o
-7 5 22 3.710 -0.105 1.223 350.586 o
-7 6 -6 7.068 11.394 3.695 54.413 o
-7 6 -5 17.117 22.992 3.235 45.791 o
-7 6 -4 1.931 3.369 1.855 210.903 o
-7 6 -3 0.877 -0.925 1.580 358.041 o
-7 6 -2 24.846 25.789 3.516 35.950 o
-7 6 -1 55.619 54.782 5.224 15.140 o
-7 6 0 58.254 64.735 4.889 14.893 o
-7 6 1 718.021 719.895 18.401 0.454 o
-7 6 2 141.174 122.696 8.852 4.914 o
-7 6 3 17.445 12.142 2.808 58.517 o
-7 6 4 228.604 250.020 10.374 2.537 o
-7 6 5 4.609 7.277 2.797 92.237 o
-7 6 6 246.351 235.821 14.896 1.920 o
-7 6 7 0.075 -2.876 2.151 217.026 o
-7 6 8 42.572 36.562 3.399 26.080 o
-7 6 9 7.741 5.149 2.907 81.543 o
-7 6 10 24.764 15.084 2.598 50.515 o
-7 6 11 56.692 59.460 3.238 19.458 o
-7 6 12 0.049 1.771 1.398 439.150 o
-7 6 13 3.356 1.959 1.283 309.164 o
-7 6 14 77.555 79.835 3.091 14.320 o
-7 6 15 28.321 25.333 1.929 48.140 o
-7 6 16 4.044 4.441 1.331 244.495 o
-7 6 17 91.130 90.547 5.411 9.769 o
-7 6 18 2.738 2.015 1.246 342.408 o
-7 6 19 2.459 3.352 1.229 330.397 o
-7 7 -6 15.707 19.413 2.213 66.939 o
-7 7 -5 1.935 3.362 1.759 227.344 o
-7 7 -4 2.812 1.956 1.685 237.530 o
-7 7 -3 45.901 52.039 3.979 20.626 o
-7 7 -2 13.170 16.570 1.987 81.170 o
-7 7 -1 189.083 169.788 5.878 4.359 o
-7 7 0 29.593 25.723 2.624 40.656 o
-7 7 1 1.739 3.837 1.804 218.641 o
-7 7 2 41.018 26.110 3.333 29.040 o
-7 7 3 113.122 123.977 7.798 6.135 o
-7 7 4 97.668 90.390 4.970 9.758 o
-7 7 5 39.580 43.874 4.752 20.161 o
-7 7 6 0.181 0.408 2.079 226.312 o
-7 7 7 7.372 8.085 1.735 136.762 o
-7 7 8 25.563 23.704 3.272 38.427 o
-7 7 9 1.426 1.934 2.435 148.209 o
-7 7 10 84.780 85.447 3.491 12.623 o
-7 7 11 0.042 0.224 1.291 586.366 o
-7 7 12 0.117 -0.082 1.246 632.692 o
-7 7 13 0.025 0.432 1.182 679.464 o
-7 7 14 6.681 6.936 1.368 175.868 o
-7 7 15 6.122 6.426 1.227 199.749 o
-7 7 16 5.715 6.568 1.268 200.850 o
-7 8 -6 20.341 18.581 2.225 59.427 o
-7 8 -5 5.510 2.512 1.566 201.868 o
-7 8 -4 0.584 -0.319 2.043 230.194 o
-7 8 -3 7.769 3.967 2.200 118.088 o
-7 8 -2 15.073 8.446 2.468 73.829 o
-7 8 -1 148.234 127.468 9.123 4.614 o
-7 8 0 29.740 20.961 3.759 32.555 o
-7 8 1 0.459 2.004 3.280 89.397 o
-7 8 2 2.334 1.134 2.134 179.337 o
-7 8 3 0.082 -0.579 2.073 233.561 o
-7 8 4 1.072 -0.483 2.244 185.964 o
-7 8 5 0.584 1.392 2.086 209.360 o
-7 8 6 0.022 -1.359 2.059 237.917 o
-7 8 7 78.650 86.513 5.018 11.329 o
-7 8 8 0.053 -0.027 2.004 250.411 o
-7 8 9 8.292 8.084 2.041 113.415 o
-7 8 10 0.343 0.013 1.560 394.075 o
-6 0 -4 3335.160 3332.980 33.081 0.029 o
-6 0 -2 10.857 11.068 0.548 151.072 o
-6 0 0 2.903 2.335 0.442 588.262 o
-6 0 2 5044.730 4786.970 50.770 0.013 o
-6 0 4 118.169 125.038 1.975 8.991 o
-6 0 6 1308.240 1316.840 15.664 0.170 o
-6 0 8 796.540 765.063 10.793 0.433 o
-6 0 10 59.837 65.329 1.838 20.852 o
-6 0 12 435.890 401.171 7.241 1.253 o
-6 0 14 9.849 10.521 1.147 140.752 o
-6 0 16 1535.680 1477.310 19.531 0.129 o
-6 0 18 1.837 3.453 1.584 263.130 o
-6 0 20 569.888 547.236 15.806 0.686 o
-6 0 22 331.196 321.362 11.237 1.635 o
-6 0 24 15.409 19.225 4.298 35.447 o
-6 0 26 3.944 2.546 2.524 121.292 o
-6 1 -5 260.215 285.573 2.465 2.784 o
-6 1 -4 5908.570 5827.450 34.773 0.010 o
-6 1 -3 884.567 828.515 5.811 0.378 o
-6 1 -2 153.137 137.309 1.327 6.892 o
-6 1 -1 1804.600 1634.350 10.864 0.102 o
-6 1 0 1919.920 1831.360 12.968 0.088 o
-6 1 1 467.980 449.417 3.827 1.142 o
-6 1 2 915.948 867.199 6.817 0.351 o
-6 1 3 4167.080 3985.970 31.824 0.019 o
-6 1 4 3384.320 3331.170 25.408 0.029 o
-6 1 5 4097.940 3959.280 30.078 0.020 o
-6 1 6 424.124 428.133 4.122 1.305 o
-6 1 7 4012.820 4031.680 32.532 0.020 o
-6 1 8 390.742 367.159 3.853 1.556 o
-6 1 9 283.721 266.661 2.877 2.624 o
-6 1 10 10.845 13.453 0.881 132.060 o
-6 1 11 292.180 289.720 3.568 2.413 o
-6 1 12 92.192 110.736 2.073 11.665 o
-6 1 13 320.712 351.510 4.060 1.960 o
-6 1 14 2137.560 2313.090 17.888 0.065 o
-6 1 15 120.744 112.623 2.146 9.179 o
-6 1 16 278.958 266.823 3.932 2.621 o
-6 1 17 36.932 42.752 1.671 35.265 o
-6 1 18 3.094 4.962 0.994 327.703 o
-6 1 19 311.826 313.018 5.474 2.088 o
-6 1 20 114.632 98.693 3.736 9.279 o
-6 1 21 8.133 9.828 1.595 133.403 o
-6 1 22 123.678 121.800 5.202 7.280 o
-6 1 23 11.650 9.617 1.996 97.132 o
-6 1 24 29.059 41.059 3.002 33.183 o
-6 1 25 1.958 -0.586 1.451 356.596 o
-6 1 26 7.269 7.842 2.475 97.018 o
-6 1 27 40.338 46.238 9.360 8.697 o
-6 2 -5 57.361 51.245 1.345 24.503 o
-6 2 -4 695.701 694.619 5.770 0.557 o
-6 2 -3 65.817 75.082 1.636 18.546 o
-6 2 -2 1398.380 1338.990 10.021 0.159 o
-6 2 -1 130.418 143.565 2.107 7.689 o
-6 2 0 106.466 121.025 1.763 10.062 o
-6 2 1 968.396 833.351 7.185 0.334 o
-6 2 2 3863.890 3810.500 29.152 0.022 o
-6 2 3 661.272 617.144 5.299 0.635 o
-6 2 4 412.783 356.131 3.817 1.486 o
-6 2 5 240.984 229.453 3.533 3.304 o
-6 2 6 185.072 182.384 2.829 4.864 o
-6 2 7 25.087 28.375 1.070 57.395 o
-6 2 8 1684.860 1802.180 16.422 0.103 o
-6 2 9 609.227 616.823 7.171 0.688 o
-6 2 10 137.742 135.215 3.210 7.213 o
-6 2 11 926.419 934.926 11.900 0.321 o
-6 2 12 842.815 813.077 10.841 0.392 o
-6 2 13 497.445 528.944 7.073 0.940 o
-6 2 14 18.058 14.675 1.364 83.850 o
-6 2 15 50.127 49.053 3.145 22.673 o
-6 2 16 7.298 7.434 1.783 136.582 o
-6 2 17 424.253 423.844 6.741 1.265 o
-6 2 18 354.146 358.999 7.163 1.648 o
-6 2 19 51.441 51.171 3.052 22.293 o
-6 2 20 294.861 278.306 8.126 2.161 o
-6 2 21 1.267 4.503 5.579 31.149 o
-6 2 22 43.322 43.806 3.832 22.863 o
-6 2 23 6.699 4.688 2.042 132.755 o
-6 2 24 11.622 15.002 3.631 48.798 o
-6 2 25 1.503 2.105 2.265 166.190 o
-6 2 26 11.421 8.374 2.410 85.068 o
-6 3 -5 360.403 361.660 3.530 1.720 o
-6 3 -4 452.081 426.999 4.263 1.215 o
-6 3 -3 1111.110 1142.700 9.085 0.233 o
-6 3 -2 45.919 49.295 1.159 29.939 o
-6 3 -1 102.735 105.732 1.848 11.003 o
-6 3 0 397.342 407.952 4.323 1.435 o
-6 3 1 272.836 280.560 3.305 2.645 o
-6 3 2 2135.860 2199.050 17.621 0.068 o
-6 3 3 2816.250 2812.510 22.186 0.041 o
-6 3 4 4287.480 4260.920 34.667 0.018 o
-6 3 5 437.321 407.459 5.154 1.279 o
-6 3 6 251.919 237.838 3.409 3.112 o
-6 3 7 522.721 550.422 7.259 0.869 o
-6 3 8 166.150 168.187 2.859 5.591 o
-6 3 9 202.011 203.867 3.460 4.167 o
-6 3 10 44.996 47.438 1.695 29.491 o
-6 3 11 26.302 28.282 1.430 53.025 o
-6 3 12 760.642 795.681 9.807 0.450 o
-6 3 13 29.044 36.068 1.565 44.611 o
-6 3 14 36.970 34.703 1.890 36.895 o
-6 3 15 26.636 29.829 1.495 51.111 o
-6 3 16 726.256 715.365 15.368 0.472 o
-6 3 17 5.127 2.714 1.470 219.330 o
-6 3 18 168.351 161.663 6.049 4.856 o
-6 3 19 0.264 0.533 1.886 269.272 o
-6 3 20 4.069 7.592 2.041 141.379 o
-6 3 21 0.830 3.650 2.165 178.072 o
-6 3 22 39.267 27.312 3.388 29.218 o
-6 3 23 19.003 15.858 2.518 58.738 o
-6 3 24 16.963 13.077 2.253 69.924 o
-6 3 25 36.283 30.110 3.712 28.001 o
-6 4 -5 774.211 862.795 10.389 0.418 o
-6 4 -4 152.533 186.316 2.811 5.745 o
-6 4 -3 0.868 0.614 0.688 1112.260 o
-6 4 -2 564.671 578.344 5.826 0.787 o
-6 4 -1 2167.300 2186.730 22.011 0.066 o
-6 4 0 1187.970 1201.290 12.327 0.206 o
-6 4 1 129.532 150.222 2.673 7.414 o
-6 4 2 63.551 74.267 1.844 18.878 o
-6 4 3 588.225 610.064 6.741 0.723 o
-6 4 4 3496.710 3477.740 27.774 0.027 o
-6 4 5 674.043 638.863 6.979 0.601 o
-6 4 6 106.676 103.587 2.127 10.619 o
-6 4 7 0.321 1.549 0.752 1040.510 o
-6 4 8 481.396 491.673 6.037 1.028 o
-6 4 9 83.424 67.648 1.973 15.605 o
-6 4 10 534.858 510.513 8.967 0.862 o
-6 4 11 9.307 8.109 1.229 151.578 o
-6 4 12 140.930 142.098 3.409 6.855 o
-6 4 13 292.730 294.869 5.263 2.305 o
-6 4 14 632.110 642.003 9.418 0.630 o
-6 4 15 12.579 13.559 2.150 82.533 o
-6 4 16 68.310 75.942 3.912 14.650 o
-6 4 17 170.292 175.168 5.197 4.873 o
-6 4 18 335.064 347.215 9.189 1.674 o
-6 4 19 249.718 266.269 9.591 2.400 o
-6 4 20 28.592 23.537 2.489 43.617 o
-6 4 21 69.520 73.114 5.853 11.509 o
-6 4 22 61.551 61.630 3.151 18.396 o
-6 4 23 77.093 65.621 3.725 14.458 o
-6 4 24 15.414 14.958 1.859 80.379 o
-6 5 -5 24.389 23.353 1.631 57.325 o
-6 5 -4 87.719 92.531 2.778 12.608 o
-6 5 -3 232.435 224.124 4.955 3.327 o
-6 5 -2 537.165 543.369 7.098 0.851 o
-6 5 -1 300.931 321.281 4.425 2.183 o
-6 5 0 59.100 68.303 2.032 20.346 o
-6 5 1 31.331 30.214 1.448 45.959 o
-6 5 2 44.740 41.166 1.732 31.036 o
-6 5 3 98.181 97.711 2.396 11.525 o
-6 5 4 35.532 41.428 1.742 36.308 o
-6 5 5 483.950 466.323 6.428 1.047 o
-6 5 6 349.603 346.866 4.996 1.777 o
-6 5 7 101.215 104.727 4.208 9.662 o
-6 5 8 104.186 111.779 2.708 10.185 o
-6 5 9 66.895 69.568 2.277 18.066 o
-6 5 10 193.398 179.940 4.115 4.504 o
-6 5 11 98.437 93.751 2.867 11.370 o
-6 5 12 5.263 5.895 2.029 139.750 o
-6 5 13 645.008 667.633 12.254 0.581 o
-6 5 14 11.814 9.427 2.236 88.282 o
-6 5 15 243.785 254.490 6.622 2.829 o
-6 5 16 0.719 0.772 1.540 363.515 o
-6 5 17 33.244 27.567 2.850 35.708 o
-6 5 18 243.232 247.757 7.107 2.817 o
-6 5 19 32.528 40.693 2.819 32.563 o
-6 5 20 12.653 12.512 1.793 94.900 o
-6 5 21 2.746 1.637 1.185 369.585 o
-6 5 22 34.437 30.439 2.446 36.805 o
-6 6 -5 10.181 14.662 2.754 69.997 o
-6 6 -4 14.165 21.158 4.430 34.209 o
-6 6 -3 170.889 168.684 6.125 4.697 o
-6 6 -2 57.443 63.195 3.843 17.493 o
-6 6 -1 21.752 24.198 2.986 44.183 o
-6 6 0 11.263 9.453 1.387 124.010 o
-6 6 1 103.381 94.073 4.654 9.521 o
-6 6 2 61.995 60.636 2.849 19.036 o
-6 6 3 857.499 834.335 16.349 0.358 o
-6 6 4 81.029 82.509 5.445 10.759 o
-6 6 5 26.140 32.994 3.869 30.599 o
-6 6 6 192.092 208.368 7.285 3.676 o
-6 6 7 426.258 453.246 12.979 1.057 o
-6 6 8 7.871 11.131 2.443 90.576 o
-6 6 9 76.544 82.976 4.508 12.367 o
-6 6 10 27.952 30.495 3.977 29.599 o
-6 6 11 11.804 14.076 2.396 76.870 o
-6 6 12 77.097 73.825 4.148 13.311 o
-6 6 13 303.283 328.658 7.611 1.979 o
-6 6 14 17.217 16.552 1.953 71.926 o
-6 6 15 10.074 12.295 1.565 115.252 o
-6 6 16 125.372 132.349 5.132 7.017 o
-6 6 17 1.182 2.945 1.619 279.857 o
-6 6 18 48.126 49.188 2.796 24.401 o
-6 6 19 8.307 6.603 1.310 163.771 o
-6 6 20 14.952 17.327 1.851 78.625 o
-6 7 -5 1.233 0.520 1.873 248.670 o
-6 7 -4 41.412 37.628 3.516 25.763 o
-6 7 -3 19.869 14.255 2.660 56.245 o
-6 7 -2 0.518 -0.112 1.624 357.073 o
-6 7 -1 0.021 0.373 2.276 192.259 o
-6 7 0 8.983 7.974 2.707 81.988 o
-6 7 1 95.926 91.786 5.581 9.251 o
-6 7 2 49.196 51.098 4.657 17.911 o
-6 7 3 184.027 185.291 12.421 2.851 o
-6 7 4 19.998 16.649 2.711 53.684 o
-6 7 5 130.703 130.876 5.692 6.559 o
-6 7 6 57.266 65.882 4.133 16.624 o
-6 7 7 95.257 99.324 3.980 10.503 o
-6 7 8 2.791 3.699 1.420 269.128 o
-6 7 9 8.142 6.330 1.857 129.859 o
-6 7 10 28.770 24.262 2.571 42.393 o
-6 7 11 5.141 3.092 1.683 188.628 o
-6 7 12 3.833 2.906 1.630 217.660 o
-6 7 13 147.845 142.541 4.947 6.057 o
-6 7 14 17.623 15.514 2.748 56.978 o
-6 7 15 124.453 119.782 3.635 8.100 o
-6 7 16 0.340 0.750 1.091 694.998 o
-6 8 -5 5.039 1.625 1.866 177.830 o
-6 8 -4 1.225 2.388 2.163 181.139 o
-6 8 -3 3.732 4.947 2.243 137.106 o
-6 8 -2 86.558 75.143 5.805 10.183 o
-6 8 -1 0.387 0.439 1.183 622.256 o
-6 8 0 304.356 273.081 7.272 2.175 o
-6 8 1 108.381 100.454 4.318 9.237 o
-6 8 2 5.244 -0.019 1.924 178.201 o
-6 8 3 4.968 6.255 2.241 124.860 o
-6 8 4 21.224 20.248 2.332 55.346 o
-6 8 5 28.509 26.093 3.225 36.166 o
-6 8 6 37.625 36.654 4.808 21.154 o
-6 8 7 28.623 27.463 3.238 35.579 o
-6 8 8 0.039 2.564 2.151 197.455 o
-6 8 9 19.958 21.201 2.738 50.616 o
-6 8 10 4.541 4.682 2.619 106.844 o
-6 8 11 11.653 16.106 3.121 57.726 o
-5 0 -3 774.104 715.670 6.765 0.480 o
-5 0 -1 5002.400 4478.490 37.556 0.014 o
-5 0 1 332.853 314.150 3.336 2.023 o
-5 0 3 9147.450 8562.730 90.103 0.004 o
-5 0 5 3194.680 2994.340 32.234 0.033 o
-5 0 7 922.036 919.502 12.313 0.325 o
-5 0 9 875.273 907.107 9.390 0.356 o
-5 0 11 1118.660 1126.320 19.041 0.219 o
-5 0 13 9627.100 10117.100 99.181 0.003 o
-5 0 15 0.184 2.600 1.099 575.027 o
-5 0 17 540.130 588.610 9.676 0.781 o
-5 0 19 206.890 197.146 6.014 3.764 o
-5 0 21 1.657 -0.357 2.640 133.178 o
-5 0 23 7.069 5.620 2.618 95.104 o
-5 0 25 0.446 0.514 2.605 143.421 o
-5 0 27 31.772 23.314 3.307 34.404 o
-5 1 -4 2441.460 2316.110 14.244 0.056 o
-5 1 -3 3394.750 3036.870 17.305 0.031 o
-5 1 -2 3023.280 2784.570 16.320 0.038 o
-5 1 -1 322.017 289.447 2.439 2.209 o
-5 1 0 2173.380 2015.800 16.273 0.070 o
-5 1 1 319.477 242.563 2.307 2.424 o
-5 1 2 5058.330 4768.940 32.666 0.014 o
-5 1 3 1935.230 1825.160 14.161 0.087 o
-5 1 4 4319.430 4166.890 27.580 0.018 o
-5 1 5 9014.550 8692.600 61.818 0.004 o
-5 1 6 209.162 164.293 2.229 4.569 o
-5 1 7 323.432 330.974 3.798 2.016 o
-5 1 8 36.734 32.624 0.931 42.039 o
-5 1 9 305.665 327.020 3.428 2.164 o
-5 1 10 370.000 406.078 4.607 1.546 o
-5 1 11 4455.030 4759.170 41.875 0.016 o
-5 1 12 811.250 919.896 13.688 0.370 o
-5 1 13 181.750 199.834 2.855 4.728 o
-5 1 14 95.344 109.716 1.960 11.463 o
-5 1 15 381.187 402.778 5.004 1.497 o
-5 1 16 8.705 7.939 0.837 181.077 o
-5 1 17 156.248 162.647 2.890 6.003 o
-5 1 18 14.426 16.316 1.129 98.522 o
-5 1 19 110.040 110.429 2.717 9.779 o
-5 1 20 14.449 12.966 1.624 92.538 o
-5 1 21 1.544 6.350 1.453 260.399 o
-5 1 22 0.108 4.066 1.396 368.081 o
-5 1 23 2.127 3.557 1.336 311.379 o
-5 1 24 10.541 14.241 2.121 88.539 o
-5 1 25 12.515 7.612 1.611 112.814 o
-5 1 26 43.576 41.866 3.122 25.997 o
-5 1 27 13.621 8.170 1.565 107.730 o
-5 2 -4 90.187 93.682 1.322 13.235 o
-5 2 -3 90.771 91.268 1.180 13.375 o
-5 2 -2 835.293 746.366 5.684 0.430 o
-5 2 -1 498.652 454.319 3.878 1.055 o
-5 2 0 819.859 793.046 6.166 0.424 o
-5 2 1 309.299 348.848 3.830 2.050 o
-5 2 2 2977.750 2887.870 22.205 0.037 o
-5 2 3 97.177 81.544 1.420 13.075 o
-5 2 4 130.009 116.231 1.848 8.552 o
-5 2 5 5607.310 5623.030 44.837 0.011 o
-5 2 6 324.707 334.871 4.226 1.982 o
-5 2 7 869.075 898.034 9.392 0.361 o
-5 2 8 30.992 38.831 1.601 41.397 o
-5 2 9 0.178 0.632 0.690 1535.170 o
-5 2 10 51.097 55.486 2.311 23.842 o
-5 2 11 443.683 450.812 6.947 1.163 o
-5 2 12 635.049 684.236 8.221 0.612 o
-5 2 13 1723.090 1756.500 18.033 0.101 o
-5 2 14 20.205 19.171 1.593 68.927 o
-5 2 15 313.472 328.234 6.066 2.000 o
-5 2 16 167.726 173.904 5.853 4.782 o
-5 2 17 26.773 25.877 1.639 52.219 o
-5 2 18 130.993 131.013 3.108 7.677 o
-5 2 19 1.555 4.109 1.481 285.309 o
-5 2 20 733.347 683.250 12.632 0.496 o
-5 2 21 1.403 -0.744 1.681 301.918 o
-5 2 22 31.734 31.639 3.361 31.846 o
-5 2 23 134.179 121.466 5.936 6.485 o
-5 2 24 28.450 29.354 4.334 27.253 o
-5 2 25 0.256 0.427 2.163 208.235 o
-5 2 26 15.718 16.997 2.837 56.982 o
-5 3 -4 188.023 195.445 2.558 4.665 o
-5 3 -3 464.716 434.039 4.529 1.165 o
-5 3 -2 97.093 103.780 1.496 11.800 o
-5 3 -1 422.115 487.798 4.097 1.216 o
-5 3 0 675.687 633.877 5.949 0.607 o
-5 3 1 922.484 942.804 8.655 0.328 o
-5 3 2 1283.000 1246.040 10.489 0.185 o
-5 3 3 138.807 142.794 2.101 7.292 o
-5 3 4 2472.320 2405.690 20.197 0.053 o
-5 3 5 1645.680 1576.530 13.766 0.116 o
-5 3 6 476.942 443.043 4.864 1.115 o
-5 3 7 1437.600 1438.780 13.931 0.145 o
-5 3 8 94.947 102.923 2.643 11.423 o
-5 3 9 365.671 385.264 4.063 1.625 o
-5 3 10 480.267 475.880 5.379 1.058 o
-5 3 11 558.291 594.610 11.268 0.732 o
-5 3 12 29.847 23.957 1.285 52.306 o
-5 3 13 282.702 284.190 4.413 2.480 o
-5 3 14 32.086 31.786 1.663 43.163 o
-5 3 15 28.860 21.772 1.522 53.182 o
-5 3 16 5.580 5.245 1.410 198.107 o
-5 3 17 353.029 335.988 7.316 1.702 o
-5 3 18 663.544 629.239 13.662 0.570 o
-5 3 19 117.705 104.348 4.845 8.208 o
-5 3 20 8.451 10.077 2.206 100.303 o
-5 3 21 28.017 19.477 2.991 40.917 o
-5 3 22 38.481 41.941 3.789 24.757 o
-5 3 23 34.854 39.879 4.003 25.209 o
-5 3 24 0.039 -0.826 1.637 375.007 o
-5 3 25 7.812 5.964 2.358 104.292 o
-5 4 -4 9.905 11.396 0.820 149.968 o
-5 4 -3 1570.090 1557.230 12.344 0.125 o
-5 4 -2 380.256 365.839 3.825 1.607 o
-5 4 -1 175.683 169.795 2.645 5.314 o
-5 4 0 263.787 286.186 3.610 2.692 o
-5 4 1 161.259 250.518 30.882 0.868 o
-5 4 2 1475.410 1447.400 14.053 0.140 o
-5 4 3 2922.990 2960.690 22.716 0.037 o
-5 4 4 60.397 64.411 1.622 21.152 o
-5 4 5 293.849 320.055 4.501 2.237 o
-5 4 6 2180.100 2150.320 18.954 0.067 o
-5 4 7 859.550 825.025 8.547 0.386 o
-5 4 8 452.859 460.731 6.243 1.136 o
-5 4 9 147.480 134.251 2.899 6.893 o
-5 4 10 313.835 303.251 5.565 2.104 o
-5 4 11 822.719 777.446 8.657 0.420 o
-5 4 12 207.225 196.322 3.769 4.101 o
-5 4 13 0.000 0.929 1.048 795.748 o
-5 4 14 10.574 13.216 1.378 117.319 o
-5 4 15 7.027 4.854 1.208 199.649 o
-5 4 16 104.374 98.255 3.967 9.853 o
-5 4 17 3.366 5.303 2.171 144.742 o
-5 4 18 37.249 26.452 2.907 33.313 o
-5 4 19 55.918 56.325 3.567 19.139 o
-5 4 20 227.220 213.998 6.612 3.258 o
-5 4 21 0.070 -1.503 1.655 365.247 o
-5 4 22 105.862 106.570 4.200 9.287 o
-5 4 23 95.545 85.525 5.097 9.954 o
-5 4 24 71.021 80.787 3.706 14.286 o
-5 5 -4 200.639 204.310 4.254 4.086 o
-5 5 -3 234.265 252.964 5.327 3.078 o
-5 5 -2 0.925 2.276 0.822 700.485 o
-5 5 -1 552.068 557.313 7.064 0.814 o
-5 5 0 2.116 1.982 0.959 486.243 o
-5 5 1 242.397 236.625 4.018 3.198 o
-5 5 2 393.875 374.980 5.364 1.494 o
-5 5 3 119.124 122.917 2.785 8.700 o
-5 5 4 517.941 556.682 7.057 0.874 o
-5 5 5 412.217 450.531 6.166 1.273 o
-5 5 6 26.102 25.564 1.463 54.867 o
-5 5 7 10.768 5.849 1.055 157.800 o
-5 5 8 129.587 123.367 2.585 8.141 o
-5 5 9 146.011 133.028 3.322 6.860 o
-5 5 10 2.096 3.120 0.980 434.300 o
-5 5 11 320.363 301.608 5.750 2.056 o
-5 5 12 3.852 3.494 2.151 150.123 o
-5 5 13 337.396 364.446 10.225 1.573 o
-5 5 14 410.170 404.191 8.823 1.289 o
-5 5 15 133.386 131.425 4.627 6.938 o
-5 5 16 6.769 6.133 1.592 160.757 o
-5 5 17 219.842 209.283 6.957 3.334 o
-5 5 18 35.819 34.153 4.513 23.251 o
-5 5 19 2.830 4.065 1.973 176.746 o
-5 5 20 1.352 3.697 1.500 293.457 o
-5 5 21 0.326 0.036 1.160 686.528 o
-5 5 22 0.069 1.282 1.306 513.102 o
-5 6 -4 2.163 -3.013 3.287 87.058 o
-5 6 -3 17.282 17.778 2.749 55.870 o
-5 6 -2 2011.430 2010.650 28.945 0.074 o
-5 6 -1 788.598 768.441 11.821 0.433 o
-5 6 0 26.843 29.097 2.137 45.871 o
-5 6 1 64.120 55.622 2.921 18.970 o
-5 6 2 116.273 103.870 3.580 9.093 o
-5 6 3 245.700 264.111 5.590 2.859 o
-5 6 4 681.897 656.987 11.490 0.557 o
-5 6 5 25.130 33.238 4.507 26.630 o
-5 6 6 332.439 359.132 9.905 1.622 o
-5 6 7 86.816 94.773 6.451 8.848 o
-5 6 8 167.091 164.223 6.593 4.700 o
-5 6 9 0.515 0.415 1.916 256.654 o
-5 6 10 306.521 317.519 8.989 1.907 o
-5 6 11 1.438 1.046 1.873 238.418 o
-5 6 12 0.226 3.797 4.545 47.108 o
-5 6 13 142.130 142.587 5.416 6.072 o
-5 6 14 146.840 161.448 5.699 5.528 o
-5 6 15 2.537 2.864 1.394 294.867 o
-5 6 16 47.014 39.269 3.093 25.363 o
-5 6 17 132.446 130.350 4.694 6.970 o
-5 6 18 8.490 10.949 2.131 101.650 o
-5 6 19 4.625 7.360 1.453 192.002 o
-5 6 20 0.798 2.288 1.217 458.734 o
-5 7 -4 0.702 0.272 2.006 233.150 o
-5 7 -3 33.133 47.126 5.695 17.583 o
-5 7 -2 17.248 17.433 2.891 53.751 o
-5 7 -1 14.385 13.441 2.666 65.353 o
-5 7 0 159.191 139.765 9.146 4.292 o
-5 7 1 66.433 70.013 5.288 12.862 o
-5 7 2 7.549 8.078 2.591 90.556 o
-5 7 3 175.546 211.428 8.460 3.652 o
-5 7 4 0.412 2.300 2.111 200.724 o
-5 7 5 24.061 17.060 3.263 42.049 o
-5 7 6 62.295 64.789 3.273 17.689 o
-5 7 7 51.742 53.566 3.439 20.754 o
-5 7 8 58.699 66.654 3.294 18.159 o
-5 7 9 4.472 3.681 1.879 170.929 o
-5 7 10 71.938 58.657 3.976 15.242 o
-5 7 11 134.378 151.456 7.079 5.486 o
-5 7 12 3.237 0.123 1.527 283.613 o
-5 7 13 30.585 30.214 2.502 39.183 o
-5 7 14 23.972 23.008 2.266 50.953 o
-5 7 15 11.672 7.902 1.639 115.360 o
-5 7 16 73.028 69.476 2.962 15.938 o
-5 8 -4 0.438 1.691 1.544 353.327 o
-5 8 -3 0.717 0.132 1.279 524.611 o
-5 8 -2 18.619 22.547 2.473 55.266 o
-5 8 -1 32.052 26.681 2.055 42.812 o
-5 8 0 128.504 126.094 5.868 6.643 o
-5 8 1 112.152 101.985 4.214 9.019 o
-5 8 2 21.578 15.991 2.745 51.650 o
-5 8 3 122.078 107.833 5.604 7.429 o
-5 8 4 16.294 14.016 2.612 62.721 o
-5 8 5 1.046 1.711 1.641 297.223 o
-5 8 6 9.532 8.582 2.498 87.229 o
-5 8 7 29.993 23.193 3.078 37.386 o
-5 8 8 16.473 19.594 2.848 54.077 o
-5 8 9 1.212 0.730 1.785 267.822 o
-5 8 10 23.636 24.093 3.118 41.225 o
-5 8 11 7.097 6.578 1.859 136.122 o
-4 0 -2 937.455 817.881 9.899 0.346 o
-4 0 0 53162.200 49061.800 429.893 0.000 o
-4 0 2 2479.290 2320.230 22.610 0.054 o
-4 0 4 367.443 341.924 4.173 1.720 o
-4 0 6 625.483 503.667 7.138 0.742 o
-4 0 8 403.323 475.195 6.353 1.258 o
-4 0 10 5565.210 5833.770 62.774 0.010 o
-4 0 12 102.806 114.145 3.637 9.627 o
-4 0 14 249.036 267.169 4.171 2.919 o
-4 0 16 23.744 27.128 1.553 56.278 o
-4 0 18 181.715 160.018 4.487 4.942 o
-4 0 20 0.509 0.980 2.006 229.941 o
-4 0 22 21.018 23.952 6.604 17.671 o
-4 0 24 23.251 19.410 3.014 44.654 o
-4 0 26 0.892 2.146 2.277 170.791 o
-4 1 -3 93.941 78.231 0.884 13.929 o
-4 1 -2 2261.690 1962.790 11.959 0.068 o
-4 1 -1 202.367 210.867 2.094 4.222 o
-4 1 0 81.022 83.875 1.098 15.326 o
-4 1 1 5086.260 5033.350 32.898 0.013 o
-4 1 2 28594.000 29935.700 227.797 0.000 o
-4 1 3 7444.660 7075.200 48.038 0.006 o
-4 1 4 1246.230 1147.960 8.290 0.203 o
-4 1 5 1119.250 1114.940 8.539 0.235 o
-4 1 6 25.546 9.013 0.425 81.354 o
-4 1 7 736.527 791.994 6.139 0.481 o
-4 1 8 62.926 86.298 1.276 18.316 o
-4 1 9 504.934 488.333 5.322 0.987 o
-4 1 10 982.045 957.980 8.037 0.303 o
-4 1 11 192.276 163.242 3.356 4.848 o
-4 1 12 757.217 741.296 11.333 0.465 o
-4 1 13 544.278 578.929 5.474 0.822 o
-4 1 14 83.129 91.360 1.896 13.964 o
-4 1 15 153.991 148.153 2.348 6.465 o
-4 1 16 184.530 225.130 3.668 4.279 o
-4 1 17 4.007 4.521 0.733 348.618 o
-4 1 18 109.875 91.321 2.503 10.678 o
-4 1 19 97.975 102.428 2.613 11.181 o
-4 1 20 2.783 3.806 1.389 274.221 o
-4 1 21 94.906 79.196 3.157 12.210 o
-4 1 22 61.225 58.840 2.935 19.219 o
-4 1 23 104.374 121.535 3.970 9.053 o
-4 1 24 0.596 1.586 1.301 457.813 o
-4 1 25 6.442 9.179 1.680 143.420 o
-4 1 26 14.023 8.319 1.918 93.502 o
-4 1 27 0.130 -0.150 1.301 580.181 o
-4 2 -3 635.715 659.358 4.596 0.643 o
-4 2 -2 1492.000 1389.970 9.426 0.144 o
-4 2 -1 6565.420 6109.380 38.775 0.008 o
-4 2 0 17012.300 16727.500 104.523 0.001 o
-4 2 1 552.311 572.725 4.790 0.819 o
-4 2 2 1324.040 1368.580 10.400 0.168 o
-4 2 3 28931.700 29662.300 208.287 0.000 o
-4 2 4 6705.920 6361.720 47.770 0.008 o
-4 2 5 2113.150 1928.480 16.027 0.075 o
-4 2 6 11.574 21.777 1.863 81.477 o
-4 2 7 291.149 322.345 3.625 2.285 o
-4 2 8 577.572 594.350 5.272 0.759 o
-4 2 9 1343.090 1327.320 12.487 0.167 o
-4 2 10 1395.220 1456.020 15.864 0.148 o
-4 2 11 1541.820 1696.440 22.158 0.116 o
-4 2 12 2601.040 2707.150 26.491 0.045 o
-4 2 13 2142.940 2205.120 26.022 0.066 o
-4 2 14 190.406 196.314 4.017 4.407 o
-4 2 15 2.895 4.362 1.269 287.412 o
-4 2 16 0.117 0.144 1.216 652.154 o
-4 2 17 104.995 87.476 2.830 11.078 o
-4 2 18 0.311 1.045 0.989 785.531 o
-4 2 19 181.384 174.843 4.939 4.675 o
-4 2 20 251.913 244.920 5.937 2.863 o
-4 2 21 13.393 6.555 1.608 111.172 o
-4 2 22 493.536 441.157 10.601 0.982 o
-4 2 23 187.275 190.554 7.540 3.836 o
-4 2 24 333.213 342.417 14.616 1.392 o
-4 2 25 6.978 5.565 2.491 101.805 o
-4 2 26 26.620 29.493 3.466 34.294 o
-4 3 -3 427.183 426.020 3.688 1.304 o
-4 3 -2 1558.430 1488.670 11.181 0.130 o
-4 3 -1 147.532 133.237 1.785 7.169 o
-4 3 0 231.609 208.534 2.371 3.686 o
-4 3 1 672.329 616.260 5.444 0.622 o
-4 3 2 150.786 149.105 2.187 6.605 o
-4 3 3 3569.080 3417.530 29.607 0.026 o
-4 3 4 2653.750 2692.800 23.684 0.045 o
-4 3 5 842.479 864.671 7.724 0.387 o
-4 3 6 1312.410 1214.300 12.902 0.181 o
-4 3 7 803.699 805.801 9.211 0.422 o
-4 3 8 0.224 1.950 0.662 1145.580 o
-4 3 9 140.946 162.347 2.796 6.606 o
-4 3 10 6.714 12.028 0.859 179.186 o
-4 3 11 17.941 16.573 1.180 84.581 o
-4 3 12 0.579 0.906 0.781 1018.020 o
-4 3 13 1275.100 1344.970 13.738 0.175 o
-4 3 14 1146.230 1180.660 13.632 0.215 o
-4 3 15 493.396 486.945 6.777 0.997 o
-4 3 16 3.496 2.038 0.980 381.114 o
-4 3 17 8.207 2.220 1.553 169.579 o
-4 3 18 0.159 -0.658 2.432 169.083 o
-4 3 19 84.617 78.043 5.475 10.618 o
-4 3 20 0.024 1.853 1.867 263.256 o
-4 3 21 0.931 0.610 2.133 201.759 o
-4 3 22 55.491 53.160 4.100 18.138 o
-4 3 23 88.062 73.894 4.459 11.747 o
-4 3 24 1.328 1.595 3.304 86.315 o
-4 3 25 41.199 45.808 4.247 21.524 o
-4 4 -3 68.417 71.146 1.428 18.626 o
-4 4 -2 4545.380 4346.980 30.892 0.016 o
-4 4 -1 169.863 190.949 2.907 5.141 o
-4 4 0 2386.720 2472.770 19.964 0.054 o
-4 4 1 2427.820 2347.840 20.139 0.055 o
-4 4 2 1667.630 1724.940 16.254 0.107 o
-4 4 3 3104.460 3001.430 26.822 0.034 o
-4 4 4 141.836 150.125 2.741 6.836 o
-4 4 5 908.277 886.696 12.295 0.338 o
-4 4 6 64.268 61.620 1.932 20.057 o
-4 4 7 1324.180 1218.580 11.906 0.179 o
-4 4 8 2.108 4.534 0.779 450.084 o
-4 4 9 12.944 10.034 1.114 122.063 o
-4 4 10 186.018 173.968 3.160 4.900 o
-4 4 11 784.589 757.789 8.280 0.453 o
-4 4 12 347.463 361.916 5.804 1.723 o
-4 4 13 263.644 268.172 4.954 2.702 o
-4 4 14 25.226 24.666 1.663 54.845 o
-4 4 15 59.039 53.617 2.488 21.364 o
-4 4 16 46.936 42.850 3.297 24.019 o
-4 4 17 1.141 1.941 2.246 173.337 o
-4 4 18 97.049 86.926 4.377 10.494 o
-4 4 19 111.908 107.188 4.765 8.502 o
-4 4 20 422.488 440.458 10.329 1.157 o
-4 4 21 0.413 -0.704 1.557 392.094 o
-4 4 22 137.590 132.330 4.620 6.750 o
-4 4 23 53.927 54.909 3.479 19.968 o
-4 4 24 151.090 138.192 4.946 6.021 o
-4 5 -3 283.317 282.757 5.132 2.440 o
-4 5 -2 238.497 266.001 3.791 3.078 o
-4 5 -1 1326.900 1405.130 16.520 0.160 o
-4 5 0 244.121 248.276 4.088 3.096 o
-4 5 1 35.713 38.819 1.507 38.142 o
-4 5 2 226.922 208.776 4.308 3.590 o
-4 5 3 719.355 701.770 7.795 0.525 o
-4 5 4 153.104 142.156 3.225 6.416 o
-4 5 5 117.386 128.147 3.035 8.539 o
-4 5 6 37.973 38.754 2.393 32.500 o
-4 5 7 50.300 69.527 2.152 22.318 o
-4 5 8 51.176 46.377 1.841 26.659 o
-4 5 9 5.429 9.265 1.344 178.988 o
-4 5 10 126.262 115.672 3.009 8.393 o
-4 5 11 13.812 16.909 1.397 93.577 o
-4 5 12 207.128 191.298 4.829 4.002 o
-4 5 13 9.297 12.418 2.299 89.310 o
-4 5 14 56.737 53.339 3.870 18.489 o
-4 5 15 384.140 405.799 8.801 1.373 o
-4 5 16 81.226 82.276 4.589 11.835 o
-4 5 17 0.808 2.141 1.897 235.293 o
-4 5 18 27.978 29.569 4.206 28.223 o
-4 5 19 25.198 20.677 2.830 44.447 o
-4 5 20 24.829 18.507 2.075 55.019 o
-4 5 21 3.639 2.864 1.248 291.972 o
-4 5 22 14.285 11.221 1.771 92.019 o
-4 6 -3 148.267 169.255 7.028 4.934 o
-4 6 -2 87.421 90.583 4.955 10.518 o
-4 6 -1 42.198 43.391 2.404 29.228 o
-4 6 0 1911.090 1826.400 34.074 0.081 o
-4 6 1 29.284 30.495 1.964 44.274 o
-4 6 2 60.015 54.228 2.638 20.698 o
-4 6 3 68.784 63.519 2.820 17.425 o
-4 6 4 72.421 72.566 3.233 15.383 o
-4 6 5 90.261 86.560 3.854 11.619 o
-4 6 6 186.867 195.263 6.979 3.926 o
-4 6 7 453.763 489.235 11.932 0.986 o
-4 6 8 0.001 1.687 1.664 327.876 o
-4 6 9 6.163 4.963 2.323 116.412 o
-4 6 10 45.023 42.688 4.058 21.689 o
-4 6 11 163.418 167.412 7.534 4.467 o
-4 6 12 39.942 40.144 3.972 23.760 o
-4 6 13 11.431 11.756 2.047 92.200 o
-4 6 14 31.686 33.336 2.809 35.184 o
-4 6 15 12.340 12.890 2.172 83.521 o
-4 6 16 6.079 6.423 2.389 109.319 o
-4 6 17 13.706 9.132 3.071 60.886 o
-4 6 18 413.080 400.085 10.781 1.226 o
-4 6 19 296.335 311.864 7.145 2.105 o
-4 6 20 24.497 20.312 1.978 55.424 o
-4 7 -3 53.129 46.928 5.812 14.530 o
-4 7 -2 3.228 2.263 2.111 165.934 o
-4 7 -1 166.824 165.556 7.123 4.538 o
-4 7 0 16.883 13.648 2.771 58.956 o
-4 7 1 97.549 111.795 8.360 6.449 o
-4 7 2 120.265 109.932 6.051 7.187 o
-4 7 3 304.415 315.726 9.098 1.917 o
-4 7 4 1.045 -2.519 2.095 211.565 o
-4 7 5 9.624 5.547 2.257 102.433 o
-4 7 6 100.054 109.942 6.121 8.055 o
-4 7 7 0.055 -0.140 1.496 447.120 o
-4 7 8 53.376 49.080 2.930 22.406 o
-4 7 9 17.280 15.443 1.939 73.327 o
-4 7 10 13.270 14.966 2.211 77.162 o
-4 7 11 10.214 17.479 2.604 71.005 o
-4 7 12 1.341 1.987 1.622 288.832 o
-4 7 13 12.180 18.648 2.146 76.960 o
-4 7 14 0.106 0.972 1.512 403.171 o
-4 7 15 1.097 1.343 1.440 370.232 o
-4 7 16 109.419 107.520 4.624 8.734 o
-4 8 -3 105.838 92.427 4.541 9.503 o
-4 8 -2 42.097 38.267 2.742 28.949 o
-4 8 -1 20.515 19.327 1.856 64.190 o
-4 8 0 0.000 -1.029 1.611 389.498 o
-4 8 1 44.392 32.642 3.418 26.044 o
-4 8 2 30.843 32.134 3.433 31.667 o
-4 8 3 244.654 248.034 9.583 2.513 o
-4 8 4 12.654 4.130 2.921 70.970 o
-4 8 5 81.702 76.145 9.803 6.369 o
-4 8 6 23.640 19.483 2.275 53.428 o
-4 8 7 43.462 40.087 3.742 23.725 o
-4 8 8 15.127 12.593 2.579 66.749 o
-4 8 9 10.803 10.214 3.925 46.788 o
-4 8 10 0.118 0.420 1.729 324.835 o
-4 8 11 8.928 9.804 2.058 105.457 o
-3 0 -1 7.246 7.580 0.330 233.109 o
-3 0 1 22213.600 22216.500 227.610 0.001 o
-3 0 3 7561.410 7058.670 73.016 0.006 o
-3 0 5 263.864 251.001 3.220 2.901 o
-3 0 7 4774.600 4573.040 51.535 0.015 o
-3 0 9 3403.790 3370.810 36.837 0.028 o
-3 0 11 26837.700 31551.700 642.660 0.000 o
-3 0 13 14.867 16.907 1.519 87.081 o
-3 0 15 1361.980 1346.870 14.830 0.161 o
-3 0 17 16.891 13.903 1.402 87.972 o
-3 0 19 64.051 54.313 2.769 19.445 o
-3 0 21 83.498 49.431 3.696 14.735 o
-3 0 23 7.270 4.864 2.493 101.910 o
-3 0 25 0.119 0.017 1.847 292.198 o
-3 0 27 0.060 0.331 1.781 310.371 o
-3 1 -2 1681.470 1509.630 9.681 0.117 o
-3 1 -1 3983.970 3703.050 23.523 0.022 o
-3 1 0 73.627 82.736 1.020 16.730 o
-3 1 1 1070.070 973.025 5.787 0.272 o
-3 1 2 7655.760 7295.920 41.601 0.006 o
-3 1 3 28605.900 30184.100 138.132 0.000 o
-3 1 4 430.277 397.143 2.796 1.353 o
-3 1 5 254.040 253.694 2.268 3.047 o
-3 1 6 2790.840 2616.880 16.371 0.043 o
-3 1 7 4126.610 3904.070 24.180 0.020 o
-3 1 8 345.453 384.687 3.768 1.732 o
-3 1 9 4521.840 4571.110 41.674 0.016 o
-3 1 10 2.057 2.203 0.725 593.188 o
-3 1 11 3420.570 3668.820 40.431 0.026 o
-3 1 12 429.022 464.108 7.252 1.180 o
-3 1 13 152.467 144.763 3.072 6.429 o
-3 1 14 1053.810 1094.300 8.740 0.256 o
-3 1 15 39.926 39.822 1.248 35.816 o
-3 1 16 400.892 409.641 4.955 1.407 o
-3 1 17 33.333 27.290 1.434 45.498 o
-3 1 18 5.231 2.303 0.814 329.346 o
-3 1 19 103.658 96.596 2.314 11.105 o
-3 1 20 15.229 13.648 1.731 85.975 o
-3 1 21 4.651 2.780 1.287 257.114 o
-3 1 22 64.355 48.410 2.744 20.111 o
-3 1 23 26.299 28.511 2.133 46.756 o
-3 1 24 30.030 34.426 2.178 40.377 o
-3 1 25 0.350 2.030 1.478 375.400 o
-3 1 26 17.852 11.185 2.035 74.905 o
-3 1 27 16.091 12.572 2.399 68.985 o
-3 2 -2 11954.800 11151.500 72.598 0.002 o
-3 2 -1 9679.250 9357.540 61.050 0.004 o
-3 2 0 13768.900 13496.400 84.525 0.002 o
-3 2 1 3950.700 3550.680 23.584 0.023 o
-3 2 2 2387.500 2188.750 14.787 0.059 o
-3 2 3 1503.220 1437.700 10.829 0.139 o
-3 2 4 4470.490 4285.350 30.902 0.017 o
-3 2 5 2625.990 2538.890 19.653 0.047 o
-3 2 6 1178.390 1146.930 9.481 0.216 o
-3 2 7 2.265 4.911 0.518 495.915 o
-3 2 8 575.653 517.524 5.232 0.823 o
-3 2 9 103.093 105.296 1.917 10.960 o
-3 2 10 245.719 239.666 3.512 3.173 o
-3 2 11 1823.190 2047.320 21.576 0.085 o
-3 2 12 136.433 145.989 2.967 7.103 o
-3 2 13 541.276 506.915 7.537 0.871 o
-3 2 14 49.736 46.202 1.588 27.928 o
-3 2 15 106.672 102.154 2.877 10.274 o
-3 2 16 85.568 105.063 2.926 12.038 o
-3 2 17 0.017 -0.220 0.977 1051.660 o
-3 2 18 6.573 5.404 1.302 193.329 o
-3 2 19 14.064 11.598 1.788 91.634 o
-3 2 20 116.651 112.063 3.934 8.609 o
-3 2 21 2.581 4.200 1.519 248.830 o
-3 2 22 326.977 341.009 7.895 1.795 o
-3 2 23 0.038 2.846 1.662 305.913 o
-3 2 24 29.289 32.377 4.575 25.040 o
-3 2 25 82.505 87.243 6.284 9.497 o
-3 2 26 22.389 31.252 3.600 35.044 o
-3 3 -2 3525.460 3342.260 24.678 0.027 o
-3 3 -1 936.140 933.279 7.701 0.326 o
-3 3 0 6.860 12.250 0.638 186.739 o
-3 3 1 3306.930 3365.840 25.966 0.029 o
-3 3 2 1041.550 1080.500 8.312 0.262 o
-3 3 3 668.176 620.845 6.265 0.621 o
-3 3 4 794.998 751.571 6.454 0.453 o
-3 3 5 67.668 69.511 2.330 17.838 o
-3 3 6 147.599 153.618 2.469 6.587 o
-3 3 7 135.140 115.532 1.855 8.264 o
-3 3 8 137.109 129.939 2.102 7.697 o
-3 3 9 108.492 106.961 2.880 9.940 o
-3 3 10 243.247 287.129 3.881 2.891 o
-3 3 11 1095.260 1080.550 9.925 0.245 o
-3 3 12 303.244 315.511 5.113 2.156 o
-3 3 13 26.308 24.070 1.392 56.261 o
-3 3 14 387.549 397.974 6.213 1.452 o
-3 3 15 0.001 0.134 1.060 880.166 o
-3 3 16 20.038 19.758 1.728 66.633 o
-3 3 17 18.826 14.498 2.642 57.852 o
-3 3 18 58.941 45.480 4.511 17.120 o
-3 3 19 66.801 51.845 4.405 15.637 o
-3 3 20 17.907 15.423 2.946 53.278 o
-3 3 21 205.520 187.702 6.273 3.818 o
-3 3 22 20.277 25.867 4.176 32.493 o
-3 3 23 137.078 146.002 6.229 5.846 o
-3 3 24 19.293 26.983 4.683 28.543 o
-3 3 25 33.232 29.120 3.567 30.363 o
-3 4 -2 6991.730 6613.650 48.172 0.007 o
-3 4 -1 2460.540 2353.000 18.163 0.054 o
-3 4 0 3136.840 3200.260 25.268 0.032 o
-3 4 1 304.921 312.852 4.224 2.193 o
-3 4 2 1637.570 1646.930 14.617 0.114 o
-3 4 3 4205.500 3918.200 34.310 0.019 o
-3 4 4 194.415 196.655 3.181 4.433 o
-3 4 5 1635.500 1648.200 15.635 0.113 o
-3 4 6 365.917 369.840 4.890 1.640 o
-3 4 7 233.210 280.989 4.806 2.972 o
-3 4 8 6.377 7.132 0.822 226.133 o
-3 4 9 255.917 257.614 4.364 2.882 o
-3 4 10 457.004 496.243 5.990 1.083 o
-3 4 11 22.630 25.939 1.657 57.752 o
-3 4 12 958.609 953.345 11.841 0.305 o
-3 4 13 569.377 583.969 11.095 0.726 o
-3 4 14 13.064 13.932 1.338 104.269 o
-3 4 15 189.332 195.180 4.266 4.402 o
-3 4 16 4.276 2.205 2.071 160.175 o
-3 4 17 25.659 19.848 4.579 28.291 o
-3 4 18 591.492 539.672 30.164 0.464 o
-3 4 19 96.149 93.281 4.455 10.244 o
-3 4 20 27.169 21.760 2.456 46.095 o
-3 4 21 0.621 0.453 1.539 376.575 o
-3 4 22 13.848 9.218 1.647 101.499 o
-3 4 23 0.035 0.133 1.207 676.391 o
-3 4 24 7.279 3.905 1.446 180.244 o
-3 5 -2 1493.360 1519.660 14.981 0.134 o
-3 5 -1 34.689 26.838 1.485 44.099 o
-3 5 0 6.502 8.993 1.081 187.865 o
-3 5 1 556.768 555.378 6.416 0.814 o
-3 5 2 950.714 949.248 10.930 0.311 o
-3 5 3 791.902 802.351 9.617 0.429 o
-3 5 4 49.230 49.840 1.844 26.738 o
-3 5 5 0.345 0.656 1.050 747.958 o
-3 5 6 236.794 219.918 4.559 3.337 o
-3 5 7 12.635 18.508 1.244 98.735 o
-3 5 8 53.006 60.645 2.773 21.355 o
-3 5 9 113.408 112.408 2.915 9.363 o
-3 5 10 3.400 8.228 1.137 244.357 o
-3 5 11 15.518 15.124 1.276 93.372 o
-3 5 12 0.002 0.742 1.124 720.717 o
-3 5 13 30.002 34.820 2.614 37.149 o
-3 5 14 26.953 28.029 3.226 36.520 o
-3 5 15 0.051 0.653 1.476 435.649 o
-3 5 16 58.416 63.943 4.046 16.791 o
-3 5 17 0.112 2.381 2.078 210.537 o
-3 5 18 63.264 71.953 7.369 9.761 o
-3 5 19 1.530 2.555 2.101 185.071 o
-3 5 20 1.158 1.614 1.704 278.025 o
-3 5 21 57.686 58.968 2.862 20.177 o
-3 5 22 14.659 9.114 2.532 72.324 o
-3 6 -2 40.671 36.071 2.954 29.041 o
-3 6 -1 9.414 4.023 1.520 151.025 o
-3 6 0 51.357 45.333 2.453 25.049 o
-3 6 1 766.291 739.384 10.351 0.463 o
-3 6 2 658.040 675.384 10.634 0.577 o
-3 6 3 18.528 15.620 2.047 68.310 o
-3 6 4 62.782 62.197 2.558 19.260 o
-3 6 5 7.081 8.408 1.332 165.700 o
-3 6 6 39.865 38.683 2.239 32.243 o
-3 6 7 228.345 231.518 7.448 3.024 o
-3 6 8 29.489 27.891 2.397 41.790 o
-3 6 9 157.748 166.532 5.952 5.084 o
-3 6 10 395.914 429.322 16.678 1.030 o
-3 6 11 232.464 240.781 14.854 1.980 o
-3 6 12 12.195 10.570 3.128 60.796 o
-3 6 13 4.027 4.755 2.218 137.755 o
-3 6 14 110.298 106.821 4.620 8.705 o
-3 6 15 126.669 132.309 6.732 6.158 o
-3 6 16 1.785 2.017 2.181 174.296 o
-3 6 17 0.794 1.827 2.388 159.404 o
-3 6 18 32.427 29.547 4.038 27.630 o
-3 6 19 66.894 63.715 3.214 17.054 o
-3 6 20 0.954 1.979 1.254 440.546 o
-3 7 -2 2.818 4.178 4.000 56.636 o
-3 7 -1 2.233 2.635 2.141 170.958 o
-3 7 0 16.110 13.892 3.151 52.872 o
-3 7 1 13.935 10.898 3.681 47.705 o
-3 7 2 83.096 85.099 7.358 8.371 o
-3 7 3 102.275 97.556 6.074 8.293 o
-3 7 4 1.421 -0.252 2.369 164.558 o
-3 7 5 9.022 9.618 2.278 95.899 o
-3 7 6 0.507 2.703 2.061 204.607 o
-3 7 7 6.530 8.261 2.185 114.146 o
-3 7 8 11.412 10.467 1.813 103.304 o
-3 7 9 13.257 16.811 1.974 80.924 o
-3 7 10 1.985 1.660 1.734 249.147 o
-3 7 11 5.060 5.729 1.761 165.497 o
-3 7 12 25.301 22.800 2.477 47.223 o
-3 7 13 93.133 114.619 6.159 8.254 o
-3 7 14 87.736 92.362 5.309 10.048 o
-3 7 15 6.150 8.685 2.127 118.380 o
-3 7 16 9.006 10.852 2.709 78.153 o
-3 8 -2 81.096 79.709 6.211 9.912 o
-3 8 -1 58.245 47.282 3.041 21.033 o
-3 8 0 39.349 29.183 2.569 33.434 o
-3 8 1 19.429 27.058 3.286 41.509 o
-3 8 2 22.570 17.542 2.837 48.422 o
-3 8 3 192.188 185.016 7.503 3.810 o
-3 8 4 0.974 1.660 2.144 191.840 o
-3 8 5 29.890 26.685 3.161 35.669 o
-3 8 6 51.753 40.769 5.331 16.378 o
-3 8 7 7.359 4.477 3.583 61.264 o
-3 8 8 0.514 -0.225 1.866 275.120 o
-3 8 9 14.069 11.720 3.633 47.991 o
-3 8 10 23.318 17.787 2.524 51.611 o
-3 8 11 0.173 0.234 1.666 350.408 o
-2 0 0 2.848 3.224 0.249 583.295 o
-2 0 2 12070.700 12196.400 142.304 0.002 o
-2 0 4 6237.540 5917.060 48.913 0.009 o
-2 0 6 6284.180 5999.940 44.706 0.009 o
-2 0 8 906.717 861.216 8.739 0.353 o
-2 0 10 217.872 195.241 3.726 3.919 o
-2 0 12 1939.090 2194.610 25.576 0.074 o
-2 0 14 5.146 6.247 0.934 251.975 o
-2 0 16 651.447 681.992 10.529 0.581 o
-2 0 18 4.661 6.381 1.299 216.811 o
-2 0 20 588.906 477.745 11.933 0.762 o
-2 0 22 2368.970 2035.250 33.970 0.059 o
-2 0 24 5.989 5.441 2.548 103.064 o
-2 0 26 90.250 119.380 7.387 7.286 o
-2 1 -1 845.882 771.467 5.337 0.416 o
-2 1 0 3853.580 3563.410 23.274 0.023 o
-2 1 1 3907.450 3566.490 20.385 0.023 o
-2 1 2 17.819 19.097 0.394 90.160 o
-2 1 3 3722.570 3450.160 18.712 0.025 o
-2 1 4 11313.600 11061.200 60.931 0.003 o
-2 1 5 247.749 236.234 1.796 3.262 o
-2 1 6 409.016 368.595 2.595 1.493 o
-2 1 7 45.531 47.364 0.815 31.257 o
-2 1 8 67.002 49.131 1.075 22.125 o
-2 1 9 1234.090 1154.570 10.825 0.202 o
-2 1 10 316.320 276.037 3.831 2.261 o
-2 1 11 101.029 144.033 2.528 9.305 o
-2 1 12 655.630 665.051 8.521 0.598 o
-2 1 13 2.041 3.003 0.784 521.725 o
-2 1 14 2978.180 3065.950 21.980 0.036 o
-2 1 15 112.001 120.723 2.555 9.341 o
-2 1 16 241.644 250.220 3.574 3.153 o
-2 1 17 7.238 3.488 0.788 250.331 o
-2 1 18 52.986 46.857 1.600 26.435 o
-2 1 19 11.725 8.533 0.993 140.133 o
-2 1 20 257.514 218.236 5.955 2.946 o
-2 1 21 498.852 439.355 7.845 1.022 o
-2 1 22 539.650 465.868 8.035 0.907 o
-2 1 23 0.592 0.305 1.267 537.463 o
-2 1 24 60.718 63.375 2.758 19.200 o
-2 1 25 65.915 71.207 2.689 17.459 o
-2 1 26 5.383 7.705 1.847 145.880 o
-2 2 -1 2099.720 2079.100 12.643 0.072 o
-2 2 0 73150.800 78754.300 1217.940 0.000 o
-2 2 1 26425.600 27405.600 198.644 0.000 o
-2 2 2 16514.000 16570.000 94.142 0.001 o
-2 2 3 52.133 43.431 0.916 28.819 o
-2 2 4 231.554 225.981 2.340 3.549 o
-2 2 5 2316.630 2171.170 14.874 0.062 o
-2 2 6 572.421 516.250 4.576 0.834 o
-2 2 7 375.702 332.323 3.148 1.724 o
-2 2 8 1154.560 1216.720 11.364 0.212 o
-2 2 9 1871.150 1959.480 15.743 0.086 o
-2 2 10 1316.920 1475.500 12.965 0.159 o
-2 2 11 4805.270 5203.570 48.097 0.013 o
-2 2 12 123.998 124.910 4.276 7.678 o
-2 2 13 52.873 45.951 1.997 25.691 o
-2 2 14 21.961 29.730 1.500 57.517 o
-2 2 15 288.143 287.987 4.974 2.386 o
-2 2 16 6.558 3.420 1.038 239.783 o
-2 2 17 108.050 88.306 2.784 10.799 o
-2 2 18 265.716 231.218 4.171 2.934 o
-2 2 19 0.349 0.112 1.591 377.020 o
-2 2 20 650.857 610.459 11.813 0.607 o
-2 2 21 5.347 5.666 2.465 110.099 o
-2 2 22 496.531 464.387 14.083 0.880 o
-2 2 23 213.478 214.169 5.790 3.565 o
-2 2 24 2.730 4.474 2.749 107.233 o
-2 2 25 2.531 1.250 2.113 179.076 o
-2 2 26 2.702 2.305 1.891 201.461 o
-2 3 -1 57.944 51.044 1.030 24.785 o
-2 3 0 20.625 21.357 0.655 76.386 o
-2 3 1 1834.010 1774.110 12.916 0.095 o
-2 3 2 935.336 933.742 7.288 0.327 o
-2 3 3 14.451 23.314 0.860 89.891 o
-2 3 4 7.595 5.282 0.567 238.871 o
-2 3 5 257.620 241.288 2.638 3.063 o
-2 3 6 1257.180 1141.960 9.355 0.200 o
-2 3 7 0.546 -0.445 0.591 1834.840 o
-2 3 8 57.323 65.493 1.654 21.801 o
-2 3 9 90.361 96.775 1.828 12.761 o
-2 3 10 290.416 308.830 3.856 2.336 o
-2 3 11 292.426 310.124 3.943 2.311 o
-2 3 12 890.205 894.081 8.321 0.354 o
-2 3 13 82.003 85.380 2.181 14.298 o
-2 3 14 43.556 51.171 1.864 28.788 o
-2 3 15 75.253 71.350 2.806 15.653 o
-2 3 16 277.439 288.013 10.232 2.071 o
-2 3 17 29.828 23.899 2.542 41.916 o
-2 3 18 22.356 20.260 4.448 30.506 o
-2 3 19 6.980 8.627 2.618 90.377 o
-2 3 20 19.627 20.767 3.301 43.711 o
-2 3 21 30.023 29.263 5.349 21.212 o
-2 3 22 0.967 1.626 2.133 193.872 o
-2 3 23 3.112 4.363 2.271 141.424 o
-2 3 24 113.672 104.726 10.184 5.045 o
-2 3 25 3.438 3.059 2.068 164.550 o
-2 4 -1 469.322 451.611 5.499 1.115 o
-2 4 0 22927.100 23575.500 184.578 0.001 o
-2 4 1 1286.170 1301.870 11.226 0.179 o
-2 4 2 433.450 433.133 4.959 1.254 o
-2 4 3 93.217 80.173 1.700 13.504 o
-2 4 4 37.343 48.837 1.606 33.408 o
-2 4 5 0.032 -0.634 0.682 2116.170 o
-2 4 6 10.075 8.294 0.780 165.308 o
-2 4 7 250.126 253.028 3.867 3.010 o
-2 4 8 343.484 360.982 4.680 1.782 o
-2 4 9 114.119 118.173 2.976 9.088 o
-2 4 10 620.924 682.086 9.198 0.622 o
-2 4 11 0.785 1.303 0.758 912.732 o
-2 4 12 79.127 79.624 2.310 15.007 o
-2 4 13 194.183 200.510 3.922 4.298 o
-2 4 14 197.108 192.265 5.905 3.990 o
-2 4 15 69.158 68.862 2.758 16.965 o
-2 4 16 0.034 0.314 1.956 259.221 o
-2 4 17 5.760 3.947 3.440 68.439 o
-2 4 18 256.710 250.507 13.474 1.983 o
-2 4 19 61.655 77.020 5.068 13.386 o
-2 4 20 306.639 283.523 7.753 2.091 o
-2 4 21 24.255 19.273 2.566 49.157 o
-2 4 22 34.912 29.881 2.389 37.041 o
-2 4 23 70.004 74.541 3.149 15.733 o
-2 4 24 1.306 0.782 1.218 478.261 o
-2 5 -1 176.938 173.541 3.701 5.050 o
-2 5 0 105.399 111.411 3.609 9.559 o
-2 5 1 53.832 59.154 2.285 22.505 o
-2 5 2 276.966 254.906 4.024 2.695 o
-2 5 3 805.884 810.684 10.355 0.415 o
-2 5 4 40.586 47.794 1.786 31.285 o
-2 5 5 22.728 23.551 1.488 61.370 o
-2 5 6 15.793 17.067 1.412 86.190 o
-2 5 7 3.146 5.824 0.998 308.340 o
-2 5 8 79.712 79.062 2.725 14.512 o
-2 5 9 79.940 88.816 2.421 14.124 o
-2 5 10 40.548 37.165 1.782 34.298 o
-2 5 11 5.552 5.496 1.306 208.087 o
-2 5 12 18.826 13.319 1.572 79.544 o
-2 5 13 122.201 141.318 7.234 5.904 o
-2 5 14 201.949 200.870 5.938 3.828 o
-2 5 15 3.379 3.641 1.585 226.407 o
-2 5 16 33.139 31.753 2.642 35.913 o
-2 5 17 251.944 248.841 7.275 2.707 o
-2 5 18 25.347 24.148 3.120 39.893 o
-2 5 19 154.448 151.717 8.514 4.483 o
-2 5 20 1.575 3.584 1.728 238.276 o
-2 5 21 85.157 80.579 4.149 12.079 o
-2 5 22 14.446 14.867 1.895 82.331 o
-2 6 -1 12.864 18.537 1.929 80.761 o
-2 6 0 3.886 2.880 1.625 217.775 o
-2 6 1 30.593 30.841 2.355 40.055 o
-2 6 2 37.776 49.242 2.885 27.817 o
-2 6 3 1153.080 1145.170 15.919 0.215 o
-2 6 4 95.136 100.433 3.157 11.146 o
-2 6 5 0.235 2.386 1.112 572.358 o
-2 6 6 8.615 12.488 1.755 114.277 o
-2 6 7 103.472 111.136 4.182 9.307 o
-2 6 8 3.288 3.267 1.522 242.831 o
-2 6 9 3.690 3.802 1.628 212.686 o
-2 6 10 16.227 20.396 2.623 57.674 o
-2 6 11 111.201 131.642 6.594 6.785 o
-2 6 12 128.489 124.987 6.344 6.418 o
-2 6 13 177.007 203.950 14.588 2.432 o
-2 6 14 13.376 14.320 2.884 61.484 o
-2 6 15 2.723 1.867 3.112 91.411 o
-2 6 16 0.856 3.938 2.575 131.530 o
-2 6 17 67.616 60.801 5.579 12.697 o
-2 6 18 2.472 2.439 2.334 148.043 o
-2 6 19 2.066 0.352 2.071 197.196 o
-2 6 20 0.298 0.587 1.028 792.135 o
-2 7 -1 8.761 7.588 2.665 84.666 o
-2 7 0 142.935 153.650 8.020 4.875 o
-2 7 1 27.712 29.542 3.432 33.950 o
-2 7 2 19.968 20.441 3.309 43.462 o
-2 7 3 20.911 14.149 3.210 46.717 o
-2 7 4 42.623 54.376 4.826 18.279 o
-2 7 5 111.566 130.630 7.285 6.379 o
-2 7 6 25.897 29.037 3.061 38.325 o
-2 7 7 11.103 13.122 2.392 79.965 o
-2 7 8 0.872 1.468 1.912 237.565 o
-2 7 9 65.175 75.819 4.175 14.630 o
-2 7 10 0.472 -0.040 2.518 155.144 o
-2 7 11 9.636 9.657 2.491 85.592 o
-2 7 12 0.435 0.511 1.579 367.734 o
-2 7 13 10.002 10.360 2.709 76.358 o
-2 7 14 287.044 302.469 9.952 1.993 o
-2 7 15 258.619 291.066 12.744 1.940 o
-2 7 16 6.505 5.535 1.665 160.320 o
-2 8 -1 58.577 53.441 3.690 18.576 o
-2 8 0 172.624 174.014 6.588 4.480 o
-2 8 1 35.803 23.255 4.042 27.526 o
-2 8 2 3.381 4.978 2.180 145.169 o
-2 8 3 22.105 18.334 2.813 48.814 o
-2 8 4 0.000 0.040 1.996 253.158 o
-2 8 5 3.039 3.287 2.050 169.559 o
-2 8 6 15.226 18.973 2.850 56.084 o
-2 8 7 13.608 15.104 4.044 40.850 o
-2 8 8 1.179 3.597 3.314 83.571 o
-2 8 9 6.538 7.899 3.436 63.901 o
-2 8 10 20.372 22.400 2.712 49.834 o
-2 8 11 27.963 22.281 2.597 43.699 o
-1 0 1 10.252 18.021 4.051 42.120 o
-1 0 3 17392.300 18580.300 164.503 0.001 o
-1 0 5 817.406 691.119 5.523 0.461 o
-1 0 7 2518.290 2328.160 17.095 0.053 o
-1 0 9 1750.870 1589.720 15.375 0.107 o
-1 0 11 2.102 1.567 1.012 481.585 o
-1 0 13 1319.360 1200.340 17.401 0.176 o
-1 0 15 23.558 23.729 1.755 56.923 o
-1 0 17 439.530 374.827 6.738 1.295 o
-1 0 19 67.267 69.688 3.570 15.845 o
-1 0 21 488.016 494.900 15.908 0.830 o
-1 0 23 459.433 473.430 11.428 1.002 o
-1 0 25 25.017 31.248 3.144 37.442 o
-1 0 27 7.642 -0.618 1.753 169.398 o
-1 1 0 401.004 336.248 2.073 1.605 o
-1 1 1 2305.610 2124.560 10.988 0.064 o
-1 1 2 623.977 585.641 3.464 0.708 o
-1 1 3 960.865 933.403 5.282 0.319 o
-1 1 4 6103.990 5766.150 30.403 0.009 o
-1 1 5 1453.360 1278.970 7.913 0.157 o
-1 1 6 2057.730 1914.000 12.547 0.078 o
-1 1 7 1465.990 1328.430 10.232 0.151 o
-1 1 8 221.876 189.475 2.299 4.033 o
-1 1 9 16.990 16.159 0.741 95.329 o
-1 1 10 2806.560 2807.150 23.354 0.041 o
-1 1 11 267.388 279.418 3.836 2.678 o
-1 1 12 551.057 548.172 6.923 0.825 o
-1 1 13 0.054 1.783 0.736 1132.820 o
-1 1 14 657.578 681.419 5.974 0.601 o
-1 1 15 231.438 205.128 2.985 3.673 o
-1 1 16 135.950 123.293 2.368 7.862 o
-1 1 17 115.300 92.131 2.181 10.349 o
-1 1 18 154.142 150.575 2.774 6.324 o
-1 1 19 0.130 1.146 0.821 1081.460 o
-1 1 20 541.135 506.619 9.956 0.841 o
-1 1 21 22.595 25.870 1.996 54.028 o
-1 1 22 91.249 74.730 3.014 13.002 o
-1 1 23 49.310 45.340 2.363 26.064 o
-1 1 24 0.253 -0.301 1.197 661.682 o
-1 1 25 0.067 1.167 1.069 730.016 o
-1 1 26 7.590 2.727 1.471 181.484 o
-1 2 0 67792.900 71948.100 1175.660 0.000 o
-1 2 1 37652.300 39533.100 365.868 0.000 o
-1 2 2 103.280 84.140 1.057 12.353 o
-1 2 3 5605.760 5559.440 32.990 0.011 o
-1 2 4 516.117 506.787 4.308 0.952 o
-1 2 5 77.606 85.725 1.197 15.676 o
-1 2 6 1504.380 1431.210 11.019 0.139 o
-1 2 7 339.684 323.501 3.431 1.947 o
-1 2 8 1586.770 1577.620 11.275 0.123 o
-1 2 9 4480.610 4366.300 32.009 0.017 o
-1 2 10 2932.460 3247.080 24.389 0.035 o
-1 2 11 4469.980 5033.410 47.880 0.015 o
-1 2 12 295.061 320.285 4.150 2.242 o
-1 2 13 28.879 25.343 1.373 52.029 o
-1 2 14 232.153 269.693 4.741 3.058 o
-1 2 15 341.401 364.459 6.175 1.734 o
-1 2 16 237.925 242.935 4.737 3.152 o
-1 2 17 37.040 44.601 2.264 32.057 o
-1 2 18 26.462 23.550 1.810 52.490 o
-1 2 19 447.798 449.936 12.638 1.023 o
-1 2 20 401.842 427.129 9.372 1.263 o
-1 2 21 277.406 231.522 7.881 2.493 o
-1 2 22 120.559 104.995 3.664 8.738 o
-1 2 23 86.488 90.025 3.727 11.950 o
-1 2 24 86.824 101.885 7.200 7.958 o
-1 2 25 28.087 18.281 3.285 38.424 o
-1 2 26 1.085 1.267 1.796 261.499 o
-1 3 0 655.581 633.129 4.640 0.635 o
-1 3 1 1008.890 970.336 6.698 0.292 o
-1 3 2 376.906 390.078 3.306 1.576 o
-1 3 3 3267.880 3187.290 22.554 0.031 o
-1 3 4 61.432 56.951 1.272 22.388 o
-1 3 5 275.495 260.761 2.921 2.736 o
-1 3 6 0.298 0.830 0.567 1728.670 o
-1 3 7 4.280 8.519 0.638 276.863 o
-1 3 8 89.420 113.735 1.868 11.906 o
-1 3 9 352.858 265.473 4.019 2.031 o
-1 3 10 3.197 6.277 0.707 349.860 o
-1 3 11 340.516 356.124 4.552 1.815 o
-1 3 12 1.855 1.901 0.640 695.102 o
-1 3 13 85.593 80.686 2.006 14.273 o
-1 3 14 112.341 107.780 2.579 9.775 o
-1 3 15 28.958 29.936 1.675 47.045 o
-1 3 16 4.988 6.001 1.315 212.376 o
-1 3 17 415.050 424.115 8.367 1.255 o
-1 3 18 4.535 1.642 3.759 62.582 o
-1 3 19 456.772 407.143 17.877 0.900 o
-1 3 20 5.850 3.788 2.451 112.991 o
-1 3 21 1387.420 1236.030 35.106 0.142 o
-1 3 22 21.903 21.825 3.787 36.320 o
-1 3 23 0.536 1.882 1.664 304.532 o
-1 3 24 14.350 14.344 2.132 77.285 o
-1 3 25 60.503 57.642 4.547 15.826 o
-1 4 0 7616.510 7690.570 55.469 0.006 o
-1 4 1 4242.340 4696.310 36.242 0.017 o
-1 4 2 1610.260 1589.810 14.017 0.119 o
-1 4 3 1760.250 1746.840 14.523 0.100 o
-1 4 4 515.294 503.523 5.036 0.951 o
-1 4 5 20.734 27.792 1.097 65.146 o
-1 4 6 557.132 591.281 5.593 0.791 o
-1 4 7 4.062 6.090 0.705 317.522 o
-1 4 8 0.681 0.331 0.667 1332.110 o
-1 4 9 734.394 714.508 8.421 0.505 o
-1 4 10 135.753 154.689 2.860 6.970 o
-1 4 11 336.615 337.528 4.662 1.887 o
-1 4 12 59.356 53.872 1.739 22.764 o
-1 4 13 84.902 88.757 2.177 13.685 o
-1 4 14 55.567 58.149 2.302 22.112 o
-1 4 15 606.994 612.050 8.931 0.680 o
-1 4 16 0.176 -1.024 2.129 219.835 o
-1 4 17 211.915 203.265 8.694 3.185 o
-1 4 18 75.253 69.979 5.540 11.624 o
-1 4 19 293.795 283.093 9.837 2.020 o
-1 4 20 2.465 4.421 2.141 159.442 o
-1 4 21 25.515 23.459 3.054 40.677 o
-1 4 22 0.086 -0.295 1.356 540.108 o
-1 4 23 1.317 2.547 1.141 445.923 o
-1 4 24 19.199 15.020 2.634 57.076 o
-1 5 0 275.376 286.143 5.488 2.471 o
-1 5 1 30.670 24.283 1.638 48.533 o
-1 5 2 157.877 152.844 3.417 5.999 o
-1 5 3 171.409 184.396 3.873 5.020 o
-1 5 4 22.462 24.821 1.520 60.406 o
-1 5 5 239.722 252.946 5.181 3.027 o
-1 5 6 20.880 18.609 1.170 73.933 o
-1 5 7 45.382 54.825 1.908 27.106 o
-1 5 8 4.205 2.851 0.914 342.259 o
-1 5 9 14.627 17.777 1.818 79.655 o
-1 5 10 183.365 190.612 4.552 4.530 o
-1 5 11 28.815 25.145 1.569 50.730 o
-1 5 12 106.652 114.113 4.429 8.837 o
-1 5 13 24.399 26.297 2.521 45.910 o
-1 5 14 540.742 541.201 10.985 0.800 o
-1 5 15 88.304 85.424 4.110 11.587 o
-1 5 16 63.648 58.773 3.520 17.483 o
-1 5 17 15.524 17.950 2.463 63.677 o
-1 5 18 4.048 4.415 1.841 175.794 o
-1 5 19 86.752 79.816 4.659 11.356 o
-1 5 20 37.069 38.886 3.248 28.478 o
-1 5 21 0.190 0.894 1.520 397.073 o
-1 5 22 0.048 0.019 1.219 670.104 o
-1 6 0 76.228 69.162 2.931 15.499 o
-1 6 1 161.328 169.473 5.723 5.024 o
-1 6 2 0.426 1.653 1.417 408.654 o
-1 6 3 231.542 259.248 9.055 2.642 o
-1 6 4 3.389 5.132 1.369 245.533 o
-1 6 5 43.795 45.110 2.434 28.041 o
-1 6 6 398.834 415.823 7.090 1.355 o
-1 6 7 2.516 3.976 1.792 206.344 o
-1 6 8 0.708 1.114 1.733 291.066 o
-1 6 9 20.472 21.979 2.579 51.761 o
-1 6 10 50.469 52.023 3.489 21.105 o
-1 6 11 5.116 4.642 2.226 130.088 o
-1 6 12 1.576 0.708 2.011 212.308 o
-1 6 13 0.412 -0.922 1.800 297.804 o
-1 6 14 2.817 2.672 2.046 176.031 o
-1 6 15 37.158 33.215 3.198 29.929 o
-1 6 16 17.340 12.962 2.694 60.254 o
-1 6 17 204.866 214.318 10.416 2.900 o
-1 6 18 4.602 5.996 2.512 109.970 o
-1 6 19 2.414 -0.690 1.982 209.406 o
-1 7 0 0.795 -0.023 2.160 203.733 o
-1 7 1 222.062 250.506 12.854 2.256 o
-1 7 2 88.244 93.004 5.921 9.354 o
-1 7 3 0.390 0.191 2.513 155.561 o
-1 7 4 51.741 46.987 6.746 12.551 o
-1 7 5 27.984 34.810 4.000 28.563 o
-1 7 6 6.320 3.470 2.204 127.702 o
-1 7 7 0.060 -1.293 1.596 393.365 o
-1 7 8 0.063 -1.270 1.515 436.033 o
-1 7 9 7.575 7.246 2.002 121.768 o
-1 7 10 0.074 -0.818 2.455 166.888 o
-1 7 11 3.911 5.977 2.155 139.365 o
-1 7 12 0.187 -0.700 1.909 272.151 o
-1 7 13 8.089 15.016 2.459 83.428 o
-1 7 14 0.781 2.044 1.907 234.719 o
-1 7 15 139.088 152.800 8.729 4.695 o
-1 7 16 17.079 16.770 3.265 48.389 o
-1 8 0 145.309 125.142 9.907 4.389 o
-1 8 1 9.131 8.684 3.233 64.557 o
-1 8 2 10.877 10.998 3.245 59.746 o
-1 8 3 7.568 4.090 2.610 96.434 o
-1 8 4 3.984 2.682 2.748 105.774 o
-1 8 5 10.334 12.718 2.670 74.078 o
-1 8 6 43.618 45.362 3.749 22.894 o
-1 8 7 42.717 34.411 2.444 30.928 o
-1 8 8 1.065 3.494 3.133 92.994 o
-1 8 9 10.086 9.185 2.503 84.508 o
-1 8 10 51.644 38.506 3.545 22.378 o
-1 8 11 18.965 15.269 3.311 46.602 o
0 0 2 41.377 37.869 0.687 36.911 o
0 0 4 3695.460 3357.850 26.532 0.025 o
0 0 6 3543.380 3302.540 32.222 0.027 o
0 0 8 2909.900 2847.050 24.596 0.038 o
0 0 10 10441.100 11381.800 109.927 0.003 o
0 0 12 122.231 123.233 4.313 7.789 o
0 0 14 2311.990 2545.620 23.970 0.055 o
0 0 16 93.408 95.068 4.680 10.171 o
0 0 18 111.829 90.502 3.207 10.120 o
0 0 20 2601.620 2465.410 40.015 0.046 o
0 0 22 97.126 91.378 4.732 9.984 o
0 0 24 59.535 68.982 4.594 15.056 o
0 0 26 1.655 0.777 1.489 339.541 o
0 1 1 227.855 203.481 1.310 3.849 o
0 1 2 233.302 228.298 2.341 3.504 o
0 1 3 2422.940 2301.570 13.589 0.057 o
0 1 4 128.534 117.798 0.804 8.802 o
0 1 5 43.024 33.504 0.562 37.509 o
0 1 6 2315.830 2184.020 16.058 0.062 o
0 1 7 417.888 390.968 3.383 1.404 o
0 1 8 4857.370 4800.990 34.757 0.014 o
0 1 9 1291.160 1274.610 10.638 0.181 o
0 1 10 105.967 122.274 1.906 9.999 o
0 1 11 188.135 240.764 3.515 4.072 o
0 1 12 1184.660 1218.710 11.407 0.205 o
0 1 13 2.316 2.861 0.581 581.487 o
0 1 14 85.200 90.613 1.829 13.784 o
0 1 15 4.756 4.932 0.711 312.362 o
0 1 16 1129.540 1143.910 9.545 0.228 o
0 1 17 178.309 180.700 3.124 5.018 o
0 1 18 108.468 112.017 2.507 9.944 o
0 1 19 204.850 208.800 3.681 4.039 o
0 1 20 1402.450 1409.270 15.541 0.151 o
0 1 21 687.039 623.235 9.830 0.580 o
0 1 22 367.647 385.041 7.216 1.529 o
0 1 23 6.886 4.998 1.336 188.599 o
0 1 24 0.396 1.946 1.129 566.977 o
0 1 25 25.914 27.738 1.756 51.082 o
0 1 26 0.202 0.907 1.011 799.213 o
0 2 0 49236.800 51262.600 1228.090 0.000 o
0 2 1 1601.450 1542.040 9.498 0.124 o
0 2 2 5373.320 5122.340 30.338 0.012 o
0 2 3 2.310 10.834 0.384 328.739 o
0 2 4 242.133 240.865 2.511 3.275 o
0 2 5 42.821 36.517 0.801 36.156 o
0 2 6 1694.450 1504.580 11.057 0.116 o
0 2 7 23.548 42.790 1.019 50.023 o
0 2 8 27.764 42.826 0.977 45.538 o
0 2 9 20.410 19.042 0.734 79.409 o
0 2 10 816.363 789.782 8.063 0.422 o
0 2 11 294.599 334.480 3.987 2.198 o
0 2 12 57.621 67.937 1.548 21.533 o
0 2 13 101.733 86.661 2.175 11.860 o
0 2 14 187.135 195.615 3.447 4.571 o
0 2 15 174.724 187.578 3.738 4.919 o
0 2 16 383.789 382.428 8.755 1.418 o
0 2 17 86.555 77.315 2.944 13.483 o
0 2 18 16.008 16.385 1.386 87.139 o
0 2 19 497.895 475.861 9.083 0.964 o
0 2 20 757.249 697.724 12.142 0.476 o
0 2 21 66.384 95.464 3.730 13.901 o
0 2 22 255.838 236.940 5.559 2.899 o
0 2 23 54.812 53.469 3.961 18.612 o
0 2 24 0.005 -0.023 1.877 286.772 o
0 2 25 6.724 10.139 2.650 87.486 o
0 2 26 14.489 11.794 2.470 71.397 o
0 3 1 1275.990 1248.070 8.393 0.187 o
0 3 2 152.117 143.671 1.735 6.741 o
0 3 3 1260.960 1241.830 9.078 0.190 o
0 3 4 2314.700 2332.890 16.192 0.059 o
0 3 5 0.539 1.567 0.537 1298.200 o
0 3 6 237.398 256.697 2.820 3.215 o
0 3 7 111.090 116.042 1.842 9.866 o
0 3 8 971.883 913.097 8.315 0.315 o
0 3 9 0.138 1.433 0.591 1517.800 o
0 3 10 2994.030 2996.760 21.988 0.036 o
0 3 11 15.218 12.170 0.907 109.123 o
0 3 12 68.898 64.030 1.827 18.850 o
0 3 13 203.187 191.274 3.928 4.208 o
0 3 14 1392.360 1435.910 16.998 0.149 o
0 3 15 318.016 321.737 6.811 1.955 o
0 3 16 145.683 136.495 3.527 6.736 o
0 3 17 1.652 1.311 1.058 510.916 o
0 3 18 519.961 482.041 14.880 0.812 o
0 3 19 36.763 38.066 4.110 24.370 o
0 3 20 191.747 182.705 7.975 3.732 o
0 3 21 1.861 4.486 1.999 182.741 o
0 3 22 31.632 39.273 3.668 28.277 o
0 3 23 2.383 4.112 1.517 254.964 o
0 3 24 3.344 3.032 1.520 244.511 o
0 3 25 33.972 27.269 3.290 32.298 o
0 4 0 1897.630 1957.380 22.608 0.083 o
0 4 1 4416.700 4805.110 38.962 0.016 o
0 4 2 168.999 147.212 2.691 5.869 o
0 4 3 333.987 320.677 3.457 1.991 o
0 4 4 0.956 0.232 0.592 1351.360 o
0 4 5 824.124 818.555 10.437 0.402 o
0 4 6 0.210 0.699 0.593 1808.160 o
0 4 7 767.891 790.491 7.338 0.456 o
0 4 8 133.812 124.117 2.309 7.973 o
0 4 9 17.376 14.947 0.961 92.885 o
0 4 10 236.450 228.200 3.995 3.337 o
0 4 11 801.676 855.866 8.628 0.410 o
0 4 12 114.646 122.922 2.888 8.939 o
0 4 13 0.496 0.396 0.821 1085.510 o
0 4 14 82.594 84.941 2.526 13.928 o
0 4 15 2.357 4.840 1.253 300.632 o
0 4 16 183.373 198.187 8.676 3.587 o
0 4 17 11.175 6.991 2.728 76.952 o
0 4 18 8.955 7.350 2.714 82.628 o
0 4 19 118.736 116.978 8.821 5.508 o
0 4 20 7.259 7.619 2.434 99.410 o
0 4 21 0.007 2.969 1.892 244.463 o
0 4 22 256.630 227.029 6.095 2.893 o
0 4 23 0.019 -0.136 1.118 804.169 o
0 5 1 79.819 83.694 2.484 14.432 o
0 5 2 975.232 1041.060 11.676 0.284 o
0 5 3 266.047 258.477 4.340 2.769 o
0 5 4 78.473 87.986 2.612 14.190 o
0 5 5 12.203 14.250 1.055 115.888 o
0 5 6 74.721 90.964 2.122 15.002 o
0 5 7 196.172 200.339 3.451 4.323 o
0 5 8 120.772 116.487 2.636 8.860 o
0 5 9 117.506 122.489 3.285 8.588 o
0 5 10 1.200 2.144 0.786 691.001 o
0 5 11 28.164 28.526 1.460 50.310 o
0 5 12 48.378 47.204 2.464 25.739 o
0 5 13 44.162 41.932 3.013 26.225 o
0 5 14 241.740 235.018 9.572 2.594 o
0 5 15 5.556 2.520 1.800 173.779 o
0 5 16 12.365 16.334 2.652 66.726 o
0 5 17 32.358 30.872 2.937 34.631 o
0 5 18 56.706 51.774 3.484 19.682 o
0 5 19 16.652 21.163 2.816 53.393 o
0 5 20 75.207 72.500 4.169 13.581 o
0 5 21 87.112 70.915 3.951 12.619 o
0 5 22 19.878 15.827 1.864 68.673 o
0 6 0 4794.340 4904.620 87.345 0.013 o
0 6 1 37.902 39.380 3.086 28.861 o
0 6 2 73.140 66.754 3.825 14.760 o
0 6 3 595.250 605.421 11.181 0.678 o
0 6 4 64.847 58.810 2.720 18.872 o
0 6 5 296.242 295.854 5.681 2.251 o
0 6 6 65.871 68.814 3.249 16.722 o
0 6 7 134.472 143.542 7.381 5.460 o
0 6 8 9.315 11.989 3.097 65.036 o
0 6 9 2.076 3.256 1.809 217.073 o
0 6 10 134.307 141.634 7.463 5.454 o
0 6 11 7.738 6.415 1.907 129.079 o
0 6 12 33.880 33.058 3.170 31.677 o
0 6 13 0.177 -1.813 2.971 113.597 o
0 6 14 198.387 215.037 9.838 3.066 o
0 6 15 50.535 57.053 4.614 17.285 o
0 6 16 0.952 5.536 2.206 161.499 o
0 6 17 58.332 59.477 4.222 16.771 o
0 6 18 185.427 203.608 7.372 3.798 o
0 6 19 47.333 43.146 4.157 20.715 o
0 7 1 11.900 11.160 4.330 39.495 o
0 7 2 435.254 421.274 12.228 1.095 o
0 7 3 83.861 81.867 4.488 11.732 o
0 7 4 2.292 3.330 2.034 179.927 o
0 7 5 103.391 114.245 5.127 8.526 o
0 7 6 4.080 3.092 1.903 176.179 o
0 7 7 104.656 114.089 5.449 8.225 o
0 7 8 1.252 4.765 1.904 202.817 o
0 7 9 2.807 2.144 1.525 267.748 o
0 7 10 16.137 17.460 2.871 55.508 o
0 7 11 2.636 1.765 2.107 175.658 o
0 7 12 8.215 6.569 2.197 109.390 o
0 7 13 61.074 61.259 3.763 17.197 o
0 7 14 0.372 1.655 2.159 197.922 o
0 7 15 65.848 67.333 13.719 4.252 o
0 7 16 25.084 23.118 3.479 36.963 o
0 8 0 29.227 23.837 3.907 30.988 o
0 8 1 6.558 5.008 2.740 92.213 o
0 8 2 0.993 2.281 2.744 121.414 o
0 8 3 31.229 30.786 4.336 26.057 o
0 8 4 120.913 111.523 7.284 6.386 o
0 8 5 65.532 60.532 5.402 13.248 o
0 8 6 12.031 16.666 3.363 52.210 o
0 8 7 79.773 66.625 5.039 12.103 o
0 8 8 4.214 5.002 2.192 137.657 o
0 8 9 0.103 1.941 2.029 223.877 o
0 8 10 0.977 -2.072 1.993 233.181 o
0 8 11 0.271 -1.972 2.616 145.537 o
1 0 1 6736.580 6387.130 47.272 0.008 o
1 0 3 595.206 556.406 4.625 0.765 o
1 0 5 334.918 284.954 2.648 2.126 o
1 0 7 4.278 5.223 0.448 360.603 o
1 0 9 2490.770 2550.500 23.837 0.050 o
1 0 11 8519.610 10414.800 124.054 0.004 o
1 0 13 0.248 0.906 0.759 1210.410 o
1 0 15 492.699 523.694 6.644 0.960 o
1 0 17 147.788 139.065 5.396 5.951 o
1 0 19 4234.530 4187.140 48.683 0.018 o
1 0 21 318.273 236.392 9.665 2.027 o
1 0 23 0.480 0.838 1.818 277.677 o
1 0 25 72.559 90.469 4.966 11.765 o
1 1 1 1.101 1.306 0.179 1479.100 o
1 1 2 265.906 240.440 1.919 2.997 o
1 1 3 3485.060 3296.930 20.237 0.028 o
1 1 4 5439.200 5121.170 30.276 0.012 o
1 1 5 88.740 87.921 1.066 13.910 o
1 1 6 117.305 134.188 1.403 8.898 o
1 1 7 18.288 20.173 0.998 80.899 o
1 1 8 799.760 844.584 6.697 0.419 o
1 1 9 3015.300 3133.270 22.239 0.035 o
1 1 10 2009.060 2000.630 15.459 0.078 o
1 1 11 213.993 259.794 4.825 3.349 o
1 1 12 167.334 173.459 2.630 5.511 o
1 1 13 498.271 445.200 3.907 1.067 o
1 1 14 36.445 27.968 0.952 44.392 o
1 1 15 45.666 41.820 1.447 31.259 o
1 1 16 42.238 48.510 1.570 30.945 o
1 1 17 475.057 491.066 6.568 1.037 o
1 1 18 704.905 657.438 7.428 0.560 o
1 1 19 2233.140 2227.080 26.886 0.062 o
1 1 20 1318.940 1272.640 15.361 0.172 o
1 1 21 9.004 6.509 1.824 125.694 o
1 1 22 24.573 16.272 1.717 61.682 o
1 1 23 64.260 64.960 2.639 18.494 o
1 1 24 1.409 1.026 1.066 546.286 o
1 1 25 2.163 1.863 1.017 461.793 o
1 1 26 8.328 4.254 1.046 198.537 o
1 2 1 337.603 313.723 2.506 2.013 o
1 2 2 3.814 3.008 0.336 478.908 o
1 2 3 38.607 63.480 0.911 30.514 o
1 2 4 508.432 500.385 4.946 0.970 o
1 2 5 3734.430 3679.980 25.630 0.024 o
1 2 6 1843.880 1854.190 13.488 0.091 o
1 2 7 261.532 240.602 2.553 3.023 o
1 2 8 2233.840 2383.540 17.235 0.061 o
1 2 9 1479.430 1386.530 10.639 0.145 o
1 2 10 38.773 39.273 1.177 37.018 o
1 2 11 131.060 149.802 2.656 7.355 o
1 2 12 179.640 195.249 3.081 4.805 o
1 2 13 220.066 208.351 3.462 3.794 o
1 2 14 10.929 13.204 0.975 129.384 o
1 2 15 390.210 371.948 4.750 1.530 o
1 2 16 387.988 381.257 6.895 1.464 o
1 2 17 20.525 23.755 1.847 60.487 o
1 2 18 70.499 68.304 2.577 17.047 o
1 2 19 422.821 430.180 11.133 1.147 o
1 2 20 1.279 3.462 1.680 256.198 o
1 2 21 529.954 502.911 9.754 0.867 o
1 2 22 93.122 79.123 3.291 12.273 o
1 2 23 54.191 53.699 9.210 8.206 o
1 2 24 9.443 13.050 2.426 83.501 o
1 2 25 29.374 37.981 3.907 27.989 o
1 3 1 167.782 158.134 1.739 5.869 o
1 3 2 1282.290 1206.620 8.781 0.190 o
1 3 3 388.043 407.948 3.451 1.487 o
1 3 4 2010.390 1985.910 13.942 0.079 o
1 3 5 56.781 64.684 1.467 22.355 o
1 3 6 10.589 11.683 0.677 147.214 o
1 3 7 1158.590 1100.800 9.250 0.227 o
1 3 8 322.726 323.754 3.663 2.049 o
1 3 9 425.794 396.570 4.167 1.353 o
1 3 10 135.715 125.778 2.082 7.886 o
1 3 11 64.378 66.761 1.659 19.793 o
1 3 12 729.241 725.651 7.215 0.509 o
1 3 13 227.870 218.738 3.758 3.554 o
1 3 14 187.577 206.725 4.834 4.225 o
1 3 15 166.125 147.886 3.549 5.774 o
1 3 16 169.617 150.634 3.778 5.567 o
1 3 17 14.854 8.747 1.794 93.708 o
1 3 18 2.283 1.702 1.692 250.629 o
1 3 19 808.436 779.873 16.443 0.396 o
1 3 20 114.432 105.432 5.114 8.175 o
1 3 21 287.215 278.206 12.319 1.864 o
1 3 22 1.464 1.091 1.510 333.960 o
1 3 23 0.043 -0.141 1.431 489.271 o
1 3 24 37.799 32.806 5.173 20.003 o
1 3 25 21.385 24.997 3.027 43.680 o
1 4 1 226.133 220.636 3.191 3.617 o
1 4 2 423.230 413.466 3.978 1.335 o
1 4 3 5441.110 5580.730 37.594 0.011 o
1 4 4 83.861 94.500 1.797 13.727 o
1 4 5 574.570 603.501 5.866 0.753 o
1 4 6 15.538 18.529 0.876 94.420 o
1 4 7 29.430 25.409 1.009 53.658 o
1 4 8 25.773 27.271 1.704 52.014 o
1 4 9 475.026 488.189 5.551 1.054 o
1 4 10 1343.490 1367.740 11.883 0.164 o
1 4 11 2.393 4.966 0.809 406.938 o
1 4 12 258.485 266.330 4.042 2.827 o
1 4 13 30.591 34.494 1.607 43.633 o
1 4 14 4.033 3.591 1.098 297.260 o
1 4 15 28.978 26.463 3.256 35.514 o
1 4 16 49.271 57.060 6.318 13.231 o
1 4 17 23.615 23.133 3.484 37.847 o
1 4 18 3.120 5.235 2.548 116.820 o
1 4 19 76.899 71.451 6.476 10.132 o
1 4 20 77.090 72.137 4.670 12.637 o
1 4 21 239.453 241.590 8.140 2.765 o
1 4 22 16.502 15.550 1.810 77.816 o
1 4 23 94.562 96.793 3.399 11.169 o
1 5 1 694.087 709.092 9.300 0.537 o
1 5 2 1018.720 1024.500 12.411 0.271 o
1 5 3 160.753 148.293 3.329 5.999 o
1 5 4 561.697 542.928 6.794 0.813 o
1 5 5 1.640 1.689 0.787 654.751 o
1 5 6 27.253 28.577 1.695 49.525 o
1 5 7 48.506 58.811 1.685 25.678 o
1 5 8 91.215 89.281 2.375 12.726 o
1 5 9 7.367 11.294 1.097 162.478 o
1 5 10 213.654 236.698 4.005 3.612 o
1 5 11 16.360 13.121 1.083 98.122 o
1 5 12 10.241 8.641 2.210 95.991 o
1 5 13 33.252 35.729 3.578 28.866 o
1 5 14 519.309 531.542 17.414 0.731 o
1 5 15 98.245 91.879 4.282 10.294 o
1 5 16 23.267 21.136 2.646 48.245 o
1 5 17 72.677 78.907 4.308 13.291 o
1 5 18 11.205 18.562 2.438 71.975 o
1 5 19 266.611 253.331 8.354 2.446 o
1 5 20 92.711 92.997 4.584 10.397 o
1 5 21 31.213 27.910 2.515 39.473 o
1 5 22 23.930 22.625 2.892 44.018 o
1 6 1 685.462 705.403 12.071 0.529 o
1 6 2 116.850 98.035 5.355 8.076 o
1 6 3 352.432 343.478 7.385 1.684 o
1 6 4 37.690 31.104 2.104 36.486 o
1 6 5 2.108 4.441 1.187 333.624 o
1 6 6 41.511 38.172 3.809 24.313 o
1 6 7 3.009 2.486 3.601 69.393 o
1 6 8 7.218 6.161 3.191 71.562 o
1 6 9 22.439 21.431 3.394 40.166 o
1 6 10 5.901 7.810 2.825 86.229 o
1 6 11 186.609 196.261 6.412 4.041 o
1 6 12 38.453 38.834 6.711 14.298 o
1 6 13 23.091 18.340 3.949 35.057 o
1 6 14 100.306 102.287 8.263 6.582 o
1 6 15 31.008 30.614 3.638 30.556 o
1 6 16 233.504 230.684 17.876 1.672 o
1 6 17 8.272 11.009 2.605 83.454 o
1 6 18 14.792 21.204 2.699 57.826 o
1 6 19 199.884 191.961 8.620 3.418 o
1 7 1 69.066 75.252 4.792 13.139 o
1 7 2 42.020 44.930 3.290 25.303 o
1 7 3 144.396 154.738 6.960 5.228 o
1 7 4 39.974 47.847 6.026 15.520 o
1 7 5 92.067 108.341 8.403 6.649 o
1 7 6 15.895 14.875 3.076 53.848 o
1 7 7 111.523 124.924 6.032 7.251 o
1 7 8 59.509 69.131 4.823 14.581 o
1 7 9 0.098 0.668 1.208 623.739 o
1 7 10 7.398 5.837 1.920 132.474 o
1 7 11 2.404 2.444 1.555 267.765 o
1 7 12 4.155 8.363 2.136 130.758 o
1 7 13 3.000 4.623 2.557 118.389 o
1 7 14 1.054 2.558 2.087 193.484 o
1 7 15 17.177 14.825 2.494 62.904 o
1 7 16 28.418 26.844 4.819 24.708 o
1 8 1 36.074 35.143 4.536 22.941 o
1 8 2 9.416 7.669 2.977 72.298 o
1 8 3 1.050 1.342 2.472 149.657 o
1 8 4 76.421 76.891 6.186 10.359 o
1 8 5 2.728 2.990 2.570 123.447 o
1 8 6 50.255 48.687 3.351 22.026 o
1 8 7 45.978 49.572 4.404 19.465 o
1 8 8 3.045 6.836 2.164 141.943 o
1 8 9 0.115 4.277 3.551 75.136 o
1 8 10 1.035 2.213 3.215 90.765 o
1 8 11 9.240 7.349 2.984 72.798 o
2 0 2 362.130 333.828 3.154 1.792 o
2 0 4 2170.800 2058.080 8.418 0.070 o
2 0 6 2069.570 2095.450 19.452 0.072 o
2 0 8 88.070 75.055 1.518 14.678 o
2 0 10 532.666 518.356 6.594 0.887 o
2 0 12 108.887 79.309 2.971 10.996 o
2 0 14 3.772 4.600 0.933 319.998 o
2 0 16 1438.040 1446.800 14.455 0.144 o
2 0 18 196.971 198.926 4.601 4.156 o
2 0 20 2205.510 2108.450 35.083 0.063 o
2 0 22 72.243 50.501 3.575 16.587 o
2 0 24 0.021 0.717 1.557 394.102 o
2 0 26 2.514 2.793 1.987 186.808 o
2 1 2 1378.460 1237.340 7.581 0.171 o
2 1 3 4341.560 4070.140 24.882 0.018 o
2 1 4 4454.120 4295.190 25.479 0.017 o
2 1 5 1047.980 1049.650 6.707 0.266 o
2 1 6 251.277 269.766 2.273 2.983 o
2 1 7 841.413 730.156 5.201 0.432 o
2 1 8 397.903 379.526 3.781 1.500 o
2 1 9 1783.950 1789.840 13.327 0.097 o
2 1 10 1186.910 1164.820 9.383 0.213 o
2 1 11 1082.920 1103.480 8.946 0.246 o
2 1 12 71.492 65.003 1.806 18.215 o
2 1 13 182.988 205.102 2.733 4.650 o
2 1 14 280.522 274.960 3.235 2.600 o
2 1 15 255.359 232.397 4.295 3.039 o
2 1 16 228.564 223.329 3.622 3.521 o
2 1 17 136.677 141.101 2.654 7.295 o
2 1 18 31.438 34.891 1.475 43.432 o
2 1 19 20.471 22.029 2.246 56.362 o
2 1 20 1145.140 1117.240 17.494 0.217 o
2 1 21 61.312 52.222 2.616 20.673 o
2 1 22 23.197 17.012 1.731 63.255 o
2 1 23 0.953 3.119 1.208 422.224 o
2 1 24 1.214 2.201 1.017 533.375 o
2 1 25 37.208 33.449 1.832 37.463 o
2 1 26 4.796 3.280 0.991 296.487 o
2 2 2 2476.340 2299.210 16.142 0.055 o
2 2 3 98.962 88.644 1.048 12.591 o
2 2 4 652.559 654.375 4.498 0.627 o
2 2 5 418.052 411.925 3.499 1.363 o
2 2 6 642.649 582.166 5.140 0.679 o
2 2 7 167.803 162.279 2.091 5.754 o
2 2 8 51.678 40.986 1.063 29.356 o
2 2 9 9.186 12.106 0.715 157.190 o
2 2 10 5788.870 5863.010 44.977 0.010 o
2 2 11 844.790 979.994 9.216 0.353 o
2 2 12 378.493 432.663 5.363 1.440 o
2 2 13 2.117 2.597 0.873 496.066 o
2 2 14 163.718 192.154 3.380 5.215 o
2 2 15 37.060 35.443 1.441 38.679 o
2 2 16 123.379 130.278 2.679 8.265 o
2 2 17 38.528 38.509 1.912 34.554 o
2 2 18 348.939 378.028 7.647 1.609 o
2 2 19 1700.130 1658.110 22.047 0.105 o
2 2 20 913.860 839.737 13.335 0.343 o
2 2 21 0.000 1.412 1.454 425.454 o
2 2 22 27.575 15.717 1.792 56.492 o
2 2 23 84.393 103.279 5.457 9.747 o
2 2 24 19.071 18.171 2.533 56.714 o
2 2 25 11.810 17.465 3.031 58.396 o
2 3 2 5143.630 4952.470 31.764 0.013 o
2 3 3 2820.410 2666.600 18.292 0.042 o
2 3 4 510.871 502.352 4.116 0.969 o
2 3 5 158.868 149.183 2.151 6.292 o
2 3 6 87.935 92.254 1.609 13.461 o
2 3 7 139.777 151.360 2.245 7.017 o
2 3 8 416.448 414.113 4.715 1.346 o
2 3 9 591.773 584.901 5.556 0.743 o
2 3 10 49.717 64.696 1.501 24.557 o
2 3 11 32.064 44.116 1.419 39.276 o
2 3 12 47.596 47.495 1.680 28.339 o
2 3 13 188.924 190.785 4.024 4.498 o
2 3 14 217.398 222.675 4.939 3.556 o
2 3 15 32.617 32.968 1.603 42.514 o
2 3 16 214.864 215.470 3.772 3.790 o
2 3 17 446.573 422.501 9.649 1.135 o
2 3 18 156.163 155.629 5.298 5.476 o
2 3 19 0.127 1.441 2.089 215.955 o
2 3 20 200.268 185.553 6.722 3.837 o
2 3 21 17.198 11.517 2.240 71.366 o
2 3 22 80.764 75.658 6.178 10.111 o
2 3 23 43.061 42.395 2.670 27.977 o
2 3 24 1.914 3.986 1.257 332.464 o
2 4 2 554.371 521.052 5.163 0.857 o
2 4 3 17.800 24.369 1.015 76.319 o
2 4 4 960.566 970.332 8.925 0.307 o
2 4 5 376.216 387.956 4.766 1.555 o
2 4 6 559.808 574.597 5.534 0.800 o
2 4 7 33.970 36.057 1.230 41.835 o
2 4 8 336.818 311.183 3.914 1.990 o
2 4 9 84.695 103.703 2.102 12.844 o
2 4 10 721.371 771.251 7.324 0.497 o
2 4 11 198.056 206.605 4.072 4.139 o
2 4 12 134.930 135.698 2.811 7.463 o
2 4 13 28.286 25.644 1.455 51.970 o
2 4 14 627.114 622.641 8.255 0.655 o
2 4 15 63.758 59.752 5.141 13.995 o
2 4 16 139.569 148.635 8.222 4.926 o
2 4 17 42.267 45.430 3.822 22.975 o
2 4 18 132.103 135.601 8.329 5.200 o
2 4 19 68.828 64.199 13.954 4.124 o
2 4 20 339.383 330.643 28.253 0.771 o
2 4 21 0.753 1.903 2.697 127.777 o
2 4 22 14.793 10.559 2.923 61.374 o
2 4 23 0.401 3.039 1.320 411.532 o
2 5 2 79.623 66.261 2.086 16.237 o
2 5 3 17.184 13.284 1.022 95.698 o
2 5 4 14.098 14.820 1.149 102.633 o
2 5 5 21.437 23.395 1.235 66.692 o
2 5 6 89.357 105.806 2.450 11.971 o
2 5 7 48.469 46.861 1.833 27.684 o
2 5 8 22.955 25.849 1.634 57.571 o
2 5 9 8.300 6.537 1.003 185.625 o
2 5 10 277.840 278.174 4.695 2.535 o
2 5 11 10.582 9.420 1.130 140.031 o
2 5 12 248.806 239.764 8.236 2.673 o
2 5 13 294.396 304.790 12.316 1.765 o
2 5 14 231.229 230.822 8.061 2.913 o
2 5 15 115.027 119.784 6.868 6.696 o
2 5 16 150.812 155.461 13.130 3.122 o
2 5 17 221.013 193.169 13.056 2.424 o
2 5 18 28.880 34.177 2.917 35.869 o
2 5 19 34.576 23.414 2.710 37.204 o
2 5 20 3.294 4.457 1.816 187.977 o
2 5 21 100.670 92.259 4.352 10.035 o
2 6 2 65.360 65.455 5.011 13.726 o
2 6 3 955.496 990.635 18.151 0.284 o
2 6 4 61.048 61.587 2.652 19.538 o
2 6 5 15.832 13.930 1.547 88.126 o
2 6 6 134.382 131.047 19.416 2.013 o
2 6 7 7.322 2.973 2.367 112.875 o
2 6 8 0.814 -1.390 2.583 144.880 o
2 6 9 0.704 0.033 2.366 172.230 o
2 6 10 0.451 -1.325 1.882 272.297 o
2 6 11 60.041 56.577 4.378 16.367 o
2 6 12 36.452 34.221 4.771 21.873 o
2 6 13 5.083 8.398 2.433 106.871 o
2 6 14 10.810 7.954 4.624 37.269 o
2 6 15 30.064 32.437 3.568 31.045 o
2 6 16 36.864 29.863 3.345 29.959 o
2 6 17 6.718 3.481 2.105 132.199 o
2 6 18 18.882 12.487 2.803 56.342 o
2 6 19 18.336 18.933 2.860 52.023 o
2 7 2 6.159 3.809 2.383 115.657 o
2 7 3 399.213 420.079 17.856 0.991 o
2 7 4 60.658 72.532 7.022 10.407 o
2 7 5 4.025 6.699 3.706 61.149 o
2 7 6 16.086 15.591 4.039 39.080 o
2 7 7 0.316 -2.346 2.832 124.180 o
2 7 8 11.098 12.295 2.387 81.236 o
2 7 9 23.894 19.460 2.303 52.755 o
2 7 10 1.073 -1.116 1.935 243.954 o
2 7 11 13.113 15.796 2.765 63.312 o
2 7 12 37.418 40.942 4.529 21.891 o
2 7 13 73.302 77.967 7.716 8.628 o
2 7 14 185.140 190.563 7.748 3.824 o
2 7 15 38.057 40.291 3.375 27.163 o
2 8 2 130.504 131.618 8.029 5.425 o
2 8 3 30.733 31.608 4.248 26.603 o
2 8 4 72.020 66.755 5.716 11.779 o
2 8 5 0.774 1.192 1.638 316.592 o
2 8 6 1.504 2.401 3.271 86.310 o
2 8 7 0.036 -0.668 1.987 255.067 o
2 8 8 0.272 -1.906 1.712 333.462 o
2 8 9 20.575 20.846 4.619 29.722 o
2 8 10 92.255 80.222 6.927 8.473 o
2 8 11 5.905 1.899 2.446 117.910 o
3 0 3 181.654 209.046 2.402 4.672 o
3 0 5 2476.740 2516.930 20.327 0.051 o
3 0 7 70.166 49.536 1.197 21.054 o
3 0 9 482.979 447.031 6.016 1.079 o
3 0 11 264.819 263.439 3.898 2.784 o
3 0 13 134.807 171.652 3.560 6.459 o
3 0 15 28.127 27.843 1.595 49.740 o
3 0 17 3249.010 3249.280 47.373 0.029 o
3 0 19 644.297 601.343 11.502 0.622 o
3 0 21 41.929 41.796 3.398 25.406 o
3 0 23 183.803 193.857 8.742 3.596 o
3 0 25 27.603 34.464 3.223 34.256 o
3 1 3 138.050 121.213 1.094 8.081 o
3 1 4 269.698 246.074 1.961 2.917 o
3 1 5 2356.150 2367.180 14.005 0.058 o
3 1 6 575.456 594.421 4.173 0.768 o
3 1 7 1.760 11.977 0.653 300.651 o
3 1 8 34.114 24.072 0.754 49.734 o
3 1 9 5.193 3.537 0.548 344.847 o
3 1 10 514.485 462.554 4.261 1.004 o
3 1 11 268.244 351.928 3.590 2.352 o
3 1 12 29.328 27.458 0.840 53.296 o
3 1 13 48.735 47.909 1.310 28.630 o
3 1 14 20.538 19.884 0.935 75.947 o
3 1 15 1254.880 1224.050 11.955 0.191 o
3 1 16 223.628 209.438 3.075 3.760 o
3 1 17 442.969 438.581 5.177 1.213 o
3 1 18 0.043 0.936 0.877 1055.400 o
3 1 19 616.250 598.413 9.739 0.671 o
3 1 20 136.465 130.374 6.167 6.142 o
3 1 21 15.431 12.434 1.703 87.980 o
3 1 22 80.132 69.084 2.806 15.077 o
3 1 23 94.019 87.710 3.838 11.235 o
3 1 24 3.376 4.623 1.070 307.631 o
3 1 25 24.558 28.474 1.504 54.624 o
3 2 3 5012.060 4809.420 28.675 0.014 o
3 2 4 5168.010 4949.280 29.616 0.013 o
3 2 5 217.934 229.554 2.228 3.749 o
3 2 6 168.383 159.201 2.389 5.742 o
3 2 7 302.710 321.510 3.247 2.212 o
3 2 8 69.939 92.322 1.812 15.944 o
3 2 9 55.395 57.002 1.349 24.186 o
3 2 10 3016.500 3081.070 25.910 0.035 o
3 2 11 812.401 909.190 8.394 0.389 o
3 2 12 491.742 485.167 5.555 1.018 o
3 2 13 859.686 934.470 9.228 0.357 o
3 2 14 90.179 85.424 2.656 12.840 o
3 2 15 61.588 58.201 1.804 21.390 o
3 2 16 312.459 317.026 6.095 2.041 o
3 2 17 315.591 297.465 4.871 2.144 o
3 2 18 213.398 218.863 5.388 3.587 o
3 2 19 43.899 43.148 2.748 27.170 o
3 2 20 0.038 -0.005 1.408 505.815 o
3 2 21 113.532 112.420 3.916 8.797 o
3 2 22 6.963 10.409 1.657 136.149 o
3 2 23 2.313 5.789 2.181 150.516 o
3 2 24 0.204 -0.668 1.649 361.701 o
3 2 25 32.334 42.867 4.838 21.527 o
3 3 3 2438.950 2408.000 16.060 0.054 o
3 3 4 283.272 257.211 2.680 2.684 o
3 3 5 291.416 307.254 3.324 2.355 o
3 3 6 99.621 100.081 1.692 11.646 o
3 3 7 608.329 639.578 6.268 0.680 o
3 3 8 1247.580 1287.020 11.248 0.187 o
3 3 9 7.553 9.922 0.711 189.882 o
3 3 10 45.268 49.976 1.288 29.812 o
3 3 11 1545.660 1498.210 13.737 0.130 o
3 3 12 379.810 364.774 5.031 1.584 o
3 3 13 7.077 7.877 0.945 197.724 o
3 3 14 7.257 7.881 1.040 188.142 o
3 3 15 74.769 76.035 2.363 15.917 o
3 3 16 451.357 432.918 7.855 1.149 o
3 3 17 17.540 14.129 2.552 61.747 o
3 3 18 432.263 416.810 10.866 1.148 o
3 3 19 88.268 84.695 3.316 12.470 o
3 3 20 21.246 20.310 2.905 47.475 o
3 3 21 164.928 160.551 5.947 4.981 o
3 3 22 1.002 3.097 1.708 261.456 o
3 3 23 9.300 8.863 1.565 130.309 o
3 3 24 0.272 0.023 1.011 895.905 o
3 4 3 31.347 23.852 0.969 52.366 o
3 4 4 20.401 15.890 0.984 81.152 o
3 4 5 271.970 295.619 4.175 2.538 o
3 4 6 1352.030 1445.770 12.836 0.157 o
3 4 7 1.686 2.121 0.797 609.374 o
3 4 8 34.468 36.785 1.274 40.913 o
3 4 9 178.918 172.948 2.804 5.155 o
3 4 10 68.779 72.267 1.813 18.017 o
3 4 11 1148.850 1166.320 13.002 0.217 o
3 4 12 87.894 82.842 3.515 12.402 o
3 4 13 4.020 6.039 1.032 271.266 o
3 4 14 21.290 21.590 1.815 61.446 o
3 4 15 46.371 45.794 9.438 8.367 o
3 4 16 522.624 533.922 24.301 0.601 o
3 4 17 32.853 35.130 3.553 29.311 o
3 4 18 573.100 577.391 22.551 0.568 o
3 4 19 356.500 392.440 12.232 1.356 o
3 4 20 29.333 35.881 2.661 36.903 o
3 4 21 79.216 75.265 5.367 11.303 o
3 4 22 3.088 3.065 2.091 165.573 o
3 4 23 2.933 1.848 1.121 374.584 o
3 5 3 1.923 3.988 0.873 453.839 o
3 5 4 96.960 114.363 2.743 10.656 o
3 5 5 63.281 66.972 2.143 19.328 o
3 5 6 6.990 2.347 0.806 269.830 o
3 5 7 74.826 81.956 2.300 15.501 o
3 5 8 216.709 249.911 4.626 3.402 o
3 5 9 67.141 65.471 2.220 18.525 o
3 5 10 6.218 5.292 0.923 239.327 o
3 5 11 3.418 4.230 2.388 129.844 o
3 5 12 34.695 27.942 3.940 27.679 o
3 5 13 51.040 57.193 6.134 13.450 o
3 5 14 1.064 0.393 2.571 142.807 o
3 5 15 202.271 209.601 9.042 3.199 o
3 5 16 38.573 38.025 4.252 23.193 o
3 5 17 240.643 236.307 6.467 2.979 o
3 5 18 0.318 3.682 1.724 267.767 o
3 5 19 194.369 186.991 6.793 3.909 o
3 5 20 84.376 83.662 5.962 9.857 o
3 5 21 2.137 1.667 1.255 376.804 o
3 6 3 813.137 851.955 17.594 0.369 o
3 6 4 11.658 13.502 1.754 98.114 o
3 6 5 62.237 59.295 3.467 17.814 o
3 6 6 110.215 108.083 8.279 6.172 o
3 6 7 3.329 1.218 3.277 82.764 o
3 6 8 3.351 4.162 2.309 137.051 o
3 6 9 11.375 13.104 1.914 94.564 o
3 6 10 101.086 101.308 5.039 9.114 o
3 6 11 2.552 3.162 1.771 215.774 o
3 6 12 42.910 43.677 4.940 18.833 o
3 6 13 198.824 200.231 14.032 2.396 o
3 6 14 137.577 134.868 15.488 2.736 o
3 6 15 1.205 2.396 4.051 58.397 o
3 6 16 7.537 7.506 2.359 102.152 o
3 6 17 39.490 31.920 3.148 29.458 o
3 6 18 203.224 213.542 9.317 3.116 o
3 7 3 2.867 3.051 3.191 85.437 o
3 7 4 3.119 4.256 3.272 79.724 o
3 7 5 0.033 -1.806 3.283 93.625 o
3 7 6 31.382 32.491 4.997 22.234 o
3 7 7 8.927 9.369 2.386 92.263 o
3 7 8 4.363 1.826 3.315 77.894 o
3 7 9 7.791 7.087 2.042 118.652 o
3 7 10 68.279 51.675 4.538 15.159 o
3 7 11 0.112 -1.174 2.223 202.669 o
3 7 12 28.449 28.629 5.546 20.674 o
3 7 13 9.291 10.653 4.012 46.435 o
3 7 14 6.333 5.917 3.273 70.915 o
3 7 15 60.469 56.323 3.740 17.808 o
3 8 3 173.980 154.857 6.020 4.812 o
3 8 4 1.886 2.013 1.730 248.166 o
3 8 5 48.186 44.851 3.240 23.538 o
3 8 6 2.563 0.350 2.174 175.826 o
3 8 7 1.823 1.628 1.915 217.434 o
3 8 8 0.010 0.409 1.416 484.505 o
3 8 9 7.569 10.908 1.881 118.072 o
3 8 10 101.874 78.438 6.767 8.192 o
4 0 4 14103.900 13547.700 105.700 0.002 o
4 0 6 71.512 115.000 2.097 13.784 o
4 0 8 129.833 125.888 2.422 8.110 o
4 0 10 7496.520 7653.530 69.270 0.006 o
4 0 12 10.329 13.049 0.881 137.388 o
4 0 14 508.640 442.246 6.710 1.014 o
4 0 16 21.569 20.810 1.664 63.675 o
4 0 18 1052.940 1079.850 18.079 0.242 o
4 0 20 37.961 31.223 3.925 26.016 o
4 0 22 56.438 54.093 3.764 18.750 o
4 0 24 15.687 4.683 1.639 103.608 o
4 1 4 2877.000 2680.010 15.335 0.041 o
4 1 5 242.252 263.840 2.112 3.139 o
4 1 6 86.220 64.499 0.964 16.140 o
4 1 7 15.180 15.498 0.639 105.943 o
4 1 8 315.532 387.252 3.562 1.897 o
4 1 9 359.573 387.092 3.666 1.658 o
4 1 10 822.325 831.862 6.827 0.409 o
4 1 11 552.556 561.081 5.123 0.826 o
4 1 12 1407.270 1483.560 10.514 0.148 o
4 1 13 37.552 33.955 1.123 40.127 o
4 1 14 9.432 12.048 1.056 141.912 o
4 1 15 1344.350 1304.450 13.924 0.167 o
4 1 16 199.610 181.734 3.022 4.503 o
4 1 17 23.769 22.355 1.279 62.810 o
4 1 18 654.168 637.803 9.224 0.610 o
4 1 19 34.241 36.868 2.067 37.078 o
4 1 20 12.986 10.328 1.483 108.484 o
4 1 21 60.214 62.492 2.637 19.658 o
4 1 22 75.313 68.433 2.728 15.986 o
4 1 23 0.421 0.700 1.072 704.824 o
4 1 24 0.054 1.822 0.949 802.986 o
4 1 25 19.209 22.330 1.309 71.680 o
4 2 4 1303.050 1261.440 8.230 0.181 o
4 2 5 119.799 114.007 1.462 9.408 o
4 2 6 2332.320 2373.330 16.529 0.058 o
4 2 7 712.644 735.617 6.226 0.523 o
4 2 8 282.039 270.245 2.999 2.618 o
4 2 9 56.684 57.382 1.529 23.409 o
4 2 10 223.054 257.646 3.534 3.357 o
4 2 11 175.135 201.117 3.101 4.841 o
4 2 12 4.633 3.877 0.667 345.611 o
4 2 13 875.672 930.964 8.818 0.351 o
4 2 14 340.281 340.179 6.011 1.810 o
4 2 15 16.893 14.854 1.303 88.452 o
4 2 16 1888.660 1876.680 20.439 0.086 o
4 2 17 893.057 870.605 10.777 0.352 o
4 2 18 305.320 317.379 10.141 1.837 o
4 2 19 47.765 48.002 2.421 25.956 o
4 2 20 33.646 26.815 2.112 40.990 o
4 2 21 2.992 5.374 1.275 268.673 o
4 2 22 1.216 1.153 2.007 215.332 o
4 2 23 90.347 82.200 8.533 7.044 o
4 2 24 0.044 0.201 1.439 475.800 o
4 2 25 18.370 32.175 2.479 49.592 o
4 3 4 70.553 74.728 1.361 17.859 o
4 3 5 34.207 40.913 1.131 39.991 o
4 3 6 1433.980 1490.650 12.634 0.143 o
4 3 7 293.210 299.476 3.468 2.367 o
4 3 8 839.453 878.669 7.573 0.385 o
4 3 9 853.010 883.532 8.093 0.375 o
4 3 10 0.294 0.269 0.577 2057.790 o
4 3 11 64.675 62.985 1.622 20.229 o
4 3 12 135.723 136.427 3.017 7.342 o
4 3 13 730.301 753.225 8.188 0.494 o
4 3 14 245.656 242.990 4.315 3.092 o
4 3 15 336.222 343.050 6.046 1.823 o
4 3 16 18.745 23.942 3.186 44.543 o
4 3 17 90.705 88.612 4.326 10.998 o
4 3 18 0.852 3.345 2.072 193.175 o
4 3 19 19.448 18.142 2.143 62.567 o
4 3 20 15.222 14.273 1.654 86.935 o
4 3 21 4.997 4.927 1.427 207.983 o
4 3 22 0.689 -0.661 1.560 375.607 o
4 3 23 10.450 4.016 1.314 155.008 o
4 3 24 20.944 21.320 2.829 48.265 o
4 4 4 55.358 60.242 1.614 23.232 o
4 4 5 7.057 7.201 0.816 213.093 o
4 4 6 132.290 131.622 2.520 7.790 o
4 4 7 3.224 2.534 0.786 439.263 o
4 4 8 94.988 107.298 2.261 11.451 o
4 4 9 8.535 8.026 0.778 185.970 o
4 4 10 5.006 5.315 0.832 281.259 o
4 4 11 3.113 2.192 0.783 461.711 o
4 4 12 68.488 56.478 1.829 19.810 o
4 4 13 298.837 290.533 4.892 2.294 o
4 4 14 18.552 14.877 3.256 47.998 o
4 4 15 93.983 97.809 6.394 8.438 o
4 4 16 220.275 229.222 9.610 2.810 o
4 4 17 22.554 20.277 2.932 45.886 o
4 4 18 108.261 119.558 5.587 7.810 o
4 4 19 17.386 20.908 2.314 60.822 o
4 4 20 16.399 14.428 1.927 76.926 o
4 4 21 56.262 56.121 6.181 12.886 o
4 4 22 1.719 3.776 3.145 89.925 o
4 5 4 62.202 64.165 2.213 19.790 o
4 5 5 280.384 300.975 4.784 2.407 o
4 5 6 1.980 3.643 0.879 460.651 o
4 5 7 55.433 61.086 2.110 22.143 o
4 5 8 5.828 6.821 1.070 216.808 o
4 5 9 107.415 97.932 2.692 10.497 o
4 5 10 85.461 85.811 2.377 13.634 o
4 5 11 55.454 57.707 5.842 13.594 o
4 5 12 189.011 203.439 9.108 3.385 o
4 5 13 3.732 7.872 3.347 71.647 o
4 5 14 6.322 8.174 2.818 84.776 o
4 5 15 1.365 -0.707 2.764 123.999 o
4 5 16 11.148 6.947 3.619 53.844 o
4 5 17 122.362 128.356 7.158 6.138 o
4 5 18 115.438 121.003 4.703 7.977 o
4 5 19 13.510 11.286 2.396 76.124 o
4 5 20 24.847 28.618 3.605 34.370 o
4 5 21 36.182 32.881 3.312 29.788 o
4 6 4 95.639 95.435 3.998 10.615 o
4 6 5 52.791 47.790 5.796 14.558 o
4 6 6 77.668 71.220 7.057 9.354 o
4 6 7 0.980 -0.255 2.659 135.917 o
4 6 8 6.858 5.847 1.826 143.072 o
4 6 9 74.037 92.853 4.237 12.478 o
4 6 10 632.556 610.894 12.737 0.618 o
4 6 11 9.508 10.482 2.022 103.030 o
4 6 12 42.019 34.040 5.462 18.018 o
4 6 13 161.991 153.704 7.461 4.659 o
4 6 14 145.948 139.078 6.790 5.459 o
4 6 15 65.508 59.155 4.505 15.093 o
4 6 16 24.886 32.414 5.547 21.012 o
4 6 17 93.751 94.522 4.848 10.005 o
4 6 18 0.007 -1.237 1.775 320.308 o
4 7 4 0.010 0.597 2.834 124.014 o
4 7 5 79.058 65.021 6.579 10.065 o
4 7 6 1.108 1.338 2.001 216.653 o
4 7 7 1.102 -1.000 1.803 276.182 o
4 7 8 0.040 1.722 1.871 263.594 o
4 7 9 23.556 21.339 2.661 47.657 o
4 7 10 14.313 14.363 2.531 67.703 o
4 7 11 29.039 27.250 3.312 34.797 o
4 7 12 37.078 38.523 6.057 16.422 o
4 7 13 2.478 5.046 3.347 77.239 o
4 7 14 54.679 60.680 6.233 12.714 o
4 7 15 166.924 167.932 9.375 3.870 o
4 8 4 6.120 4.867 1.757 159.480 o
4 8 5 32.114 33.543 2.766 35.157 o
4 8 6 2.319 2.030 2.057 184.517 o
4 8 7 12.409 12.022 2.325 79.981 o
4 8 8 0.735 0.615 1.463 399.901 o
4 8 9 0.491 1.479 2.057 215.566 o
4 8 10 19.212 19.605 3.691 39.776 o
5 0 5 889.983 806.350 7.685 0.377 o
5 0 7 1892.830 1990.710 22.474 0.082 o
5 0 9 1156.510 1246.050 12.814 0.207 o
5 0 11 725.333 791.413 9.078 0.480 o
5 0 13 4.444 4.714 0.728 326.280 o
5 0 15 50.194 54.292 2.476 23.878 o
5 0 17 734.439 747.326 11.646 0.477 o
5 0 19 356.797 356.317 12.405 1.407 o
5 0 21 7.025 8.114 3.146 71.438 o
5 0 23 4.575 4.657 1.564 199.993 o
5 0 25 45.151 76.263 3.788 18.728 o
5 1 5 194.244 162.270 1.555 5.023 o
5 1 6 2206.210 2309.860 14.383 0.063 o
5 1 7 1023.130 1089.880 7.601 0.267 o
5 1 8 1244.320 1270.390 9.125 0.190 o
5 1 9 5733.700 6128.180 41.009 0.010 o
5 1 10 30.326 39.218 1.109 44.241 o
5 1 11 29.762 29.371 1.028 50.574 o
5 1 12 512.390 520.639 4.152 0.946 o
5 1 13 7.382 7.264 0.706 214.308 o
5 1 14 87.927 84.378 1.729 13.904 o
5 1 15 530.648 507.961 6.041 0.906 o
5 1 16 13.147 15.178 1.388 99.806 o
5 1 17 2198.260 2143.800 17.705 0.066 o
5 1 18 8.913 7.404 1.408 147.772 o
5 1 19 386.917 387.544 9.503 1.372 o
5 1 20 6.628 6.617 1.314 183.123 o
5 1 21 1.419 1.378 1.201 453.877 o
5 1 22 6.792 4.126 1.203 209.946 o
5 1 23 38.929 37.238 1.956 34.496 o
5 1 24 6.845 5.018 0.994 222.105 o
5 1 25 38.727 52.854 1.952 30.365 o
5 2 5 82.650 82.711 1.267 15.071 o
5 2 6 945.500 966.427 7.461 0.316 o
5 2 7 8.631 12.796 0.671 160.849 o
5 2 8 0.021 1.662 0.556 1619.640 o
5 2 9 62.764 64.506 1.547 20.620 o
5 2 10 1172.050 1237.860 10.814 0.207 o
5 2 11 869.268 842.303 8.071 0.378 o
5 2 12 1331.760 1316.250 12.228 0.170 o
5 2 13 92.200 101.006 2.314 12.017 o
5 2 14 13.431 9.875 1.006 122.953 o
5 2 15 133.137 134.627 3.496 7.341 o
5 2 16 1997.330 2023.680 21.710 0.077 o
5 2 17 0.174 2.419 1.419 399.766 o
5 2 18 12.373 9.957 1.708 104.162 o
5 2 19 163.371 166.374 4.293 5.395 o
5 2 20 26.009 21.936 1.745 54.815 o
5 2 21 31.599 31.938 2.572 37.347 o
5 2 22 1.180 -0.117 1.266 495.524 o
5 2 23 27.907 28.990 3.735 31.684 o
5 2 24 1.522 2.593 1.499 306.594 o
5 3 5 77.925 83.804 1.533 15.559 o
5 3 6 0.283 0.639 0.611 1693.770 o
5 3 7 29.200 45.196 1.246 41.943 o
5 3 8 262.680 292.076 3.420 2.683 o
5 3 9 559.349 577.419 5.372 0.800 o
5 3 10 1.697 2.794 0.625 654.702 o
5 3 11 114.167 122.246 2.620 9.112 o
5 3 12 146.525 148.596 2.847 6.646 o
5 3 13 6.722 8.454 0.983 195.939 o
5 3 14 376.404 381.612 5.293 1.555 o
5 3 15 2444.320 2443.980 23.200 0.053 o
5 3 16 10.767 10.442 2.280 88.467 o
5 3 17 140.045 141.348 7.130 5.448 o
5 3 18 0.085 1.286 1.533 385.599 o
5 3 19 298.475 296.312 7.147 2.143 o
5 3 20 80.154 84.487 5.631 10.520 o
5 3 21 135.482 138.752 5.144 6.486 o
5 3 22 3.298 2.726 1.726 213.729 o
5 3 23 41.318 41.056 2.396 30.208 o
5 4 5 369.715 372.836 4.837 1.617 o
5 4 6 91.298 101.990 2.283 12.081 o
5 4 7 202.229 213.699 5.156 3.842 o
5 4 8 88.882 93.948 2.242 12.826 o
5 4 9 8.813 7.241 0.847 183.689 o
5 4 10 305.510 323.741 4.050 2.155 o
5 4 11 213.147 232.455 3.744 3.680 o
5 4 12 307.785 315.837 9.318 1.883 o
5 4 13 1648.030 1681.530 18.993 0.110 o
5 4 14 268.717 277.463 13.531 1.850 o
5 4 15 226.490 234.844 13.200 2.232 o
5 4 16 211.822 229.651 9.652 2.884 o
5 4 17 40.639 53.833 4.102 21.234 o
5 4 18 311.862 340.029 11.402 1.669 o
5 4 19 15.174 16.171 2.731 60.393 o
5 4 20 2.589 2.214 1.339 318.321 o
5 4 21 37.002 32.917 3.096 30.655 o
5 4 22 89.216 89.378 7.940 7.462 o
5 5 5 8.031 5.591 1.075 190.693 o
5 5 6 126.418 130.980 3.016 7.952 o
5 5 7 123.095 123.857 3.024 8.333 o
5 5 8 3.050 2.883 0.878 411.856 o
5 5 9 13.111 15.209 1.186 105.293 o
5 5 10 12.571 12.536 2.491 74.267 o
5 5 11 128.044 111.035 5.509 7.154 o
5 5 12 0.797 1.533 2.490 149.075 o
5 5 13 135.256 132.879 7.200 5.665 o
5 5 14 218.080 211.323 9.140 2.996 o
5 5 15 46.883 39.842 4.156 21.213 o
5 5 16 0.765 0.971 3.421 83.057 o
5 5 17 7.093 7.592 2.221 111.056 o
5 5 18 232.646 243.473 6.843 2.985 o
5 5 19 56.363 49.392 3.650 19.569 o
5 5 20 5.808 7.886 1.791 145.895 o
5 6 5 180.021 180.528 10.822 3.255 o
5 6 6 12.131 14.049 4.147 40.850 o
5 6 7 30.274 25.396 3.179 35.677 o
5 6 8 30.059 29.888 3.334 33.338 o
5 6 9 37.298 39.823 5.443 18.397 o
5 6 10 157.273 171.068 7.900 4.441 o
5 6 11 409.936 408.412 8.957 1.279 o
5 6 12 195.114 219.485 11.028 2.861 o
5 6 13 114.903 113.190 6.307 7.180 o
5 6 14 0.190 -0.910 2.151 215.119 o
5 6 15 17.926 13.569 2.620 60.280 o
5 6 16 0.535 2.647 2.323 165.995 o
5 6 17 7.482 3.986 2.682 93.547 o
5 7 5 68.567 67.363 4.457 14.236 o
5 7 6 8.187 2.992 2.002 131.253 o
5 7 7 18.125 15.992 2.555 59.311 o
5 7 8 33.193 35.880 2.670 34.443 o
5 7 9 62.308 65.425 4.810 14.487 o
5 7 10 31.081 25.257 4.117 28.451 o
5 7 11 52.047 50.441 10.454 6.948 o
5 7 12 1.196 -1.969 3.627 74.288 o
5 7 13 32.562 29.387 4.733 23.669 o
5 7 14 6.615 7.177 3.155 72.952 o
5 8 5 0.048 0.687 2.020 239.180 o
5 8 6 5.844 7.109 2.324 112.541 o
5 8 7 16.808 19.345 2.363 62.194 o
5 8 8 1.214 0.718 1.385 403.770 o
5 8 9 6.972 9.077 2.054 117.042 o
6 0 6 11734.600 12314.700 118.827 0.002 o
6 0 8 3043.510 3223.130 30.217 0.033 o
6 0 10 96.539 96.647 2.448 11.707 o
6 0 12 840.395 818.112 9.267 0.397 o
6 0 14 78.855 80.181 2.407 14.905 o
6 0 16 5267.830 5532.690 73.878 0.011 o
6 0 18 69.998 78.621 3.438 14.982 o
6 0 20 59.361 46.778 3.518 19.555 o
6 0 22 16.033 11.605 2.013 79.467 o
6 0 24 0.588 1.200 1.479 384.730 o
6 1 6 5356.780 5571.200 33.477 0.011 o
6 1 7 1708.730 1790.430 11.977 0.103 o
6 1 8 269.208 298.070 3.104 2.604 o
6 1 9 130.195 138.348 2.074 7.847 o
6 1 10 7.720 13.298 0.734 165.584 o
6 1 11 33.877 35.692 1.045 42.826 o
6 1 12 37.339 41.587 1.109 37.425 o
6 1 13 245.260 237.643 2.922 3.231 o
6 1 14 79.156 74.270 1.679 16.029 o
6 1 15 1196.930 1167.110 11.109 0.209 o
6 1 16 178.942 196.179 4.066 4.655 o
6 1 17 337.341 341.641 6.683 1.794 o
6 1 18 4.909 6.804 1.400 197.575 o
6 1 19 11.967 11.456 1.516 109.538 o
6 1 20 18.765 21.223 1.669 68.618 o
6 1 21 12.347 11.264 1.432 111.086 o
6 1 22 4.643 4.098 1.169 259.675 o
6 1 23 0.145 1.409 1.008 759.234 o
6 1 24 61.545 73.233 3.287 17.024 o
6 2 6 316.388 304.465 2.878 2.184 o
6 2 7 37.054 45.104 1.131 36.328 o
6 2 8 1437.330 1564.850 12.746 0.138 o
6 2 9 35.367 40.600 1.369 38.311 o
6 2 10 375.284 441.936 5.123 1.440 o
6 2 11 85.802 75.579 1.837 14.745 o
6 2 12 19.960 17.155 1.414 74.479 o
6 2 13 1244.820 1210.340 12.973 0.193 o
6 2 14 606.210 581.571 6.241 0.721 o
6 2 15 29.706 26.317 1.952 45.984 o
6 2 16 254.473 241.945 5.033 2.933 o
6 2 17 87.925 93.596 3.885 11.477 o
6 2 18 74.902 71.518 2.918 15.541 o
6 2 19 22.801 23.148 1.845 57.426 o
6 2 20 9.283 7.610 1.379 145.463 o
6 2 21 64.853 57.516 3.509 17.401 o
6 2 22 6.581 6.510 1.498 168.569 o
6 2 23 2.715 2.116 1.594 255.818 o
6 2 24 1.949 5.419 1.552 243.191 o
6 3 6 15.895 16.747 0.854 96.843 o
6 3 7 562.577 605.781 5.720 0.770 o
6 3 8 21.459 23.893 1.175 66.787 o
6 3 9 5.106 6.283 0.646 285.021 o
6 3 10 2.999 2.798 0.715 468.354 o
6 3 11 3.777 3.708 0.781 370.581 o
6 3 12 734.168 746.333 8.086 0.494 o
6 3 13 41.634 36.842 1.600 34.453 o
6 3 14 113.200 105.577 2.725 9.720 o
6 3 15 51.900 51.335 3.933 19.512 o
6 3 16 249.099 273.186 7.676 2.579 o
6 3 17 928.538 1008.010 23.160 0.273 o
6 3 18 143.895 144.605 4.879 6.182 o
6 3 19 0.431 1.053 1.406 433.232 o
6 3 20 83.371 82.618 3.069 13.415 o
6 3 21 11.854 12.240 1.422 111.474 o
6 3 22 11.576 17.514 3.244 54.459 o
6 3 23 0.777 1.474 1.052 605.871 o
6 4 6 8.563 9.269 0.949 168.673 o
6 4 7 169.270 159.427 2.840 5.634 o
6 4 8 65.040 63.362 1.813 19.834 o
6 4 9 51.050 60.549 1.774 24.281 o
6 4 10 1246.070 1302.200 11.729 0.185 o
6 4 11 699.413 690.155 7.680 0.548 o
6 4 12 0.776 1.098 1.013 666.062 o
6 4 13 100.740 108.109 13.170 3.867 o
6 4 14 31.062 34.027 5.111 21.582 o
6 4 15 261.751 267.360 10.411 2.222 o
6 4 16 121.421 132.187 7.159 6.106 o
6 4 17 119.555 123.028 5.668 7.170 o
6 4 18 9.475 6.268 2.322 98.626 o
6 4 19 0.376 -0.293 1.440 456.681 o
6 4 20 27.494 25.848 2.706 41.546 o
6 4 21 0.277 2.992 1.727 277.509 o
6 5 6 36.155 36.808 1.825 37.059 o
6 5 7 4.137 6.497 1.220 236.059 o
6 5 8 40.774 38.220 2.604 30.196 o
6 5 9 141.680 155.847 6.485 5.466 o
6 5 10 0.000 -0.236 1.817 306.089 o
6 5 11 0.530 1.852 1.741 282.845 o
6 5 12 82.608 80.706 5.754 10.328 o
6 5 13 570.939 596.902 16.922 0.641 o
6 5 14 279.768 260.377 10.123 2.154 o
6 5 15 19.089 22.765 7.923 13.435 o
6 5 16 1.132 1.286 2.029 211.656 o
6 5 17 5.330 3.391 1.875 163.805 o
6 5 18 24.297 22.530 2.079 53.021 o
6 5 19 52.498 50.270 3.501 20.785 o
6 6 6 44.371 46.227 3.940 21.848 o
6 6 7 194.667 225.350 20.944 1.501 o
6 6 8 20.931 21.838 3.058 45.117 o
6 6 9 6.082 9.063 2.376 104.104 o
6 6 10 55.829 56.442 3.088 20.377 o
6 6 11 86.004 85.944 3.648 12.293 o
6 6 12 64.981 64.289 3.812 16.182 o
6 6 13 53.605 49.442 5.026 16.296 o
6 6 14 27.519 30.385 3.470 33.538 o
6 6 15 34.672 35.260 4.253 24.717 o
6 6 16 80.635 75.416 5.661 10.791 o
6 6 17 16.386 16.269 3.556 44.990 o
6 7 6 49.059 49.299 3.106 23.072 o
6 7 7 19.914 17.852 2.127 62.268 o
6 7 8 68.843 69.211 3.164 16.331 o
6 7 9 125.245 132.509 5.542 6.812 o
6 7 10 10.137 7.859 1.730 119.821 o
6 7 11 0.241 0.030 1.550 404.806 o
6 7 12 8.845 7.846 3.594 56.659 o
6 7 13 155.540 124.094 8.460 4.755 o
6 7 14 50.451 43.308 4.886 17.687 o
6 8 6 0.100 -0.018 1.531 424.224 o
6 8 7 0.050 0.244 1.456 462.750 o
6 8 8 0.195 -0.512 2.459 165.190 o
7 0 7 3173.640 3385.610 34.274 0.030 o
7 0 9 401.418 438.489 6.296 1.325 o
7 0 11 1.297 1.043 0.735 831.501 o
7 0 13 3379.250 3424.990 29.697 0.028 o
7 0 15 1290.460 1275.740 15.159 0.177 o
7 0 17 3.860 2.357 1.733 206.432 o
7 0 19 47.307 47.980 3.914 20.995 o
7 0 21 49.627 47.650 4.192 19.593 o
7 0 23 38.851 31.982 3.009 30.496 o
7 1 7 2606.260 2691.890 18.139 0.046 o
7 1 8 1.170 1.186 0.554 1050.790 o
7 1 9 76.144 76.192 1.585 16.465 o
7 1 10 320.346 280.527 3.238 2.234 o
7 1 11 20.474 18.799 0.954 77.307 o
7 1 12 833.569 823.602 9.772 0.397 o
7 1 13 206.976 194.428 2.725 4.242 o
7 1 14 266.986 259.236 3.462 2.808 o
7 1 15 10656.900 10561.800 76.934 0.003 o
7 1 16 49.008 46.046 2.143 26.726 o
7 1 17 107.759 109.565 4.850 8.612 o
7 1 18 79.374 85.459 2.982 13.835 o
7 1 19 20.929 19.446 1.717 65.377 o
7 1 20 56.267 58.912 2.223 21.980 o
7 1 21 23.631 22.810 1.810 56.866 o
7 1 22 16.854 22.174 1.750 70.334 o
7 1 23 1.658 0.759 0.878 661.693 o
7 1 24 1.521 2.074 0.794 638.909 o
7 2 7 549.409 554.432 4.993 0.838 o
7 2 8 282.050 311.584 3.913 2.391 o
7 2 9 72.442 83.902 1.695 16.342 o
7 2 10 288.289 304.206 3.844 2.373 o
7 2 11 771.282 782.740 7.542 0.455 o
7 2 12 148.078 151.788 2.801 6.530 o
7 2 13 208.446 204.732 3.385 4.043 o
7 2 14 51.294 61.014 2.000 23.641 o
7 2 15 0.004 0.880 1.174 654.960 o
7 2 16 878.315 895.043 19.415 0.324 o
7 2 17 22.970 15.942 1.789 63.805 o
7 2 18 84.236 78.471 4.595 11.724 o
7 2 19 20.990 19.166 1.718 65.518 o
7 2 20 41.698 38.734 2.585 29.736 o
7 2 21 34.361 37.640 2.423 34.716 o
7 2 22 1.976 3.977 1.928 194.296 o
7 2 23 24.522 26.299 3.160 39.319 o
7 3 7 149.774 163.833 2.237 6.345 o
7 3 8 23.567 24.702 1.135 62.428 o
7 3 9 572.517 562.894 6.139 0.785 o
7 3 10 5.733 5.103 0.733 274.565 o
7 3 11 33.346 36.152 1.457 41.283 o
7 3 12 209.733 206.464 3.411 4.000 o
7 3 13 16.490 17.182 1.180 88.271 o
7 3 14 561.981 568.376 11.321 0.744 o
7 3 15 372.276 375.761 16.148 1.162 o
7 3 16 159.173 162.215 6.536 4.921 o
7 3 17 250.358 253.758 6.677 2.760 o
7 3 18 90.656 95.749 3.936 11.082 o
7 3 19 10.726 8.314 1.572 122.563 o
7 3 20 0.095 -0.932 1.133 766.744 o
7 3 21 0.038 0.840 1.578 380.121 o
7 3 22 0.718 0.516 1.318 481.446 o
7 4 7 475.834 497.287 5.837 1.037 o
7 4 8 69.368 68.296 1.833 18.283 o
7 4 9 49.035 43.031 1.537 29.071 o
7 4 10 40.654 43.685 1.586 33.056 o
7 4 11 513.249 528.741 6.394 0.916 o
7 4 12 58.898 65.406 5.275 13.963 o
7 4 13 21.866 16.121 3.146 45.758 o
7 4 14 443.263 436.495 13.945 1.011 o
7 4 15 3.237 1.482 2.659 118.079 o
7 4 16 301.610 292.774 15.647 1.514 o
7 4 17 4.044 3.995 2.327 131.419 o
7 4 18 0.010 0.174 1.364 532.802 o
7 4 19 9.485 8.608 1.622 126.924 o
7 4 20 7.803 12.699 3.918 48.513 o
7 4 21 8.707 13.648 3.416 57.058 o
7 5 7 24.896 24.352 1.466 57.469 o
7 5 8 198.416 215.117 6.395 3.691 o
7 5 9 354.359 385.093 12.896 1.345 o
7 5 10 48.043 50.997 3.563 21.614 o
7 5 11 0.357 0.298 1.779 301.389 o
7 5 12 169.764 179.674 9.184 3.792 o
7 5 13 27.359 26.257 3.735 32.610 o
7 5 14 520.140 537.803 15.470 0.761 o
7 5 15 538.065 543.336 27.707 0.530 o
7 5 16 318.427 312.706 8.769 1.868 o
7 5 17 136.822 153.508 5.427 6.062 o
7 5 18 0.968 3.087 1.880 226.075 o
7 5 19 0.522 -0.022 1.195 623.813 o
7 6 7 17.803 21.032 2.875 51.197 o
7 6 8 51.163 40.677 3.617 21.965 o
7 6 9 53.272 48.808 4.291 18.440 o
7 6 10 51.544 56.960 3.613 19.902 o
7 6 11 3.527 3.595 1.745 200.284 o
7 6 12 101.048 113.594 5.452 8.430 o
7 6 13 1.064 0.526 1.508 365.211 o
7 6 14 2.486 7.112 2.242 138.402 o
7 6 15 4.051 6.518 3.129 80.493 o
7 6 16 1.397 0.518 2.666 130.874 o
7 7 7 7.862 6.850 1.726 138.349 o
7 7 8 16.464 16.524 1.806 76.760 o
7 7 9 74.857 72.201 3.557 14.570 o
7 7 10 9.801 10.137 1.743 114.759 o
7 7 11 42.776 47.203 3.382 24.310 o
7 7 12 3.029 2.169 3.075 91.909 o
7 7 13 119.702 117.858 7.775 6.042 o
7 8 7 0.264 0.501 1.287 547.419 o
8 0 8 137.089 157.342 3.220 6.754 o
8 0 10 63.255 19.947 1.259 28.494 o
8 0 12 122.763 118.561 2.954 8.539 o
8 0 14 1291.680 1410.200 19.095 0.163 o
8 0 16 32.339 32.733 2.666 35.948 o
8 0 18 383.579 403.701 8.805 1.379 o
8 0 20 72.502 73.546 11.985 5.071 o
8 0 22 18.272 23.992 4.497 31.036 o
8 1 8 426.329 481.772 5.045 1.200 o
8 1 9 223.702 227.755 2.850 3.626 o
8 1 10 116.584 138.543 2.281 8.562 o
8 1 11 46.223 49.506 1.412 29.184 o
8 1 12 240.221 289.611 3.464 2.937 o
8 1 13 9.263 8.167 0.778 175.552 o
8 1 14 481.278 460.564 5.264 1.076 o
8 1 15 2631.970 2684.840 21.195 0.046 o
8 1 16 117.934 127.404 6.622 6.599 o
8 1 17 16.891 13.916 1.934 76.187 o
8 1 18 188.924 193.704 4.438 4.398 o
8 1 19 56.374 60.479 3.378 19.077 o
8 1 20 9.679 13.231 1.364 123.064 o
8 1 21 3.409 3.837 1.260 281.653 o
8 1 22 11.343 15.838 1.518 102.246 o
8 1 23 1.541 2.525 0.863 565.166 o
8 2 8 13.257 13.761 0.811 117.444 o
8 2 9 98.338 101.644 1.964 11.564 o
8 2 10 30.892 26.579 1.253 49.617 o
8 2 11 205.687 192.477 3.377 4.217 o
8 2 12 262.179 243.099 3.953 2.921 o
8 2 13 508.083 509.821 6.443 0.945 o
8 2 14 4.351 8.218 1.186 218.743 o
8 2 15 444.317 439.037 9.567 1.121 o
8 2 16 1146.200 1259.100 20.044 0.198 o
8 2 17 0.019 1.059 1.370 485.878 o
8 2 18 204.882 219.841 5.000 3.769 o
8 2 19 40.364 43.457 2.490 29.685 o
8 2 20 16.364 14.875 1.822 78.810 o
8 2 21 52.556 59.963 3.609 19.358 o
8 2 22 6.071 13.664 2.118 106.819 o
8 2 23 10.876 7.974 1.718 115.927 o
8 3 8 277.246 299.348 3.837 2.490 o
8 3 9 79.302 86.776 2.054 14.696 o
8 3 10 351.563 340.165 4.396 1.803 o
8 3 11 14.607 18.456 1.186 92.495 o
8 3 12 542.957 530.408 6.956 0.854 o
8 3 13 43.601 44.743 1.835 30.369 o
8 3 14 2977.450 3154.320 59.441 0.032 o
8 3 15 99.548 114.976 5.708 8.275 o
8 3 16 160.518 138.434 5.042 5.683 o
8 3 17 5.702 7.221 1.798 149.041 o
8 3 18 0.029 1.259 1.548 382.960 o
8 3 19 38.982 38.498 2.486 31.576 o
8 3 20 10.482 6.353 1.191 150.940 o
8 3 21 0.354 0.047 1.444 453.964 o
8 3 22 10.100 16.704 4.276 39.581 o
8 4 8 6.482 7.490 0.923 212.363 o
8 4 9 53.617 56.942 1.901 23.762 o
8 4 10 90.905 94.383 2.591 12.310 o
8 4 11 648.342 656.305 14.661 0.562 o
8 4 12 13.061 9.082 1.889 96.636 o
8 4 13 13.311 12.347 3.013 60.333 o
8 4 14 62.115 64.965 5.250 13.670 o
8 4 15 52.730 54.101 4.994 16.162 o
8 4 16 112.040 128.924 6.721 6.727 o
8 4 17 160.239 157.598 7.311 4.703 o
8 4 18 0.517 1.179 1.390 431.550 o
8 4 19 0.001 1.249 3.359 87.744 o
8 4 20 0.727 -1.567 2.689 134.682 o
8 5 8 39.379 40.870 2.846 29.086 o
8 5 9 118.311 126.683 7.389 6.166 o
8 5 10 38.956 40.769 2.860 29.226 o
8 5 11 10.457 9.307 2.795 73.877 o
8 5 12 18.384 15.526 2.363 62.750 o
8 5 13 130.357 133.662 6.893 5.941 o
8 5 14 14.331 12.357 2.746 64.594 o
8 5 15 65.612 69.550 4.509 14.379 o
8 5 16 0.294 1.290 1.611 343.435 o
8 5 17 4.038 3.607 2.103 152.584 o
8 5 18 24.193 33.084 3.172 37.137 o
8 6 8 0.000 -0.291 1.544 423.661 o
8 6 9 243.490 231.203 7.334 2.875 o
8 6 10 227.878 219.843 6.972 3.163 o
8 6 11 45.813 48.250 2.807 25.300 o
8 6 12 3.236 6.935 1.555 204.187 o
8 6 13 117.061 120.820 5.900 7.185 o
8 6 14 13.566 10.628 4.010 42.995 o
8 6 15 14.155 15.505 3.512 48.044 o
8 6 16 42.339 35.831 4.626 20.929 o
8 7 8 2.183 0.723 1.179 432.537 o
8 7 9 6.777 8.826 1.710 140.093 o
8 7 10 0.422 0.715 1.806 284.638 o
8 7 11 52.970 44.631 3.670 20.834 o
8 7 12 0.394 1.416 2.318 174.835 o
9 0 9 179.065 166.033 3.279 5.170 o
9 0 11 583.661 649.929 8.474 0.690 o
9 0 13 245.842 232.403 5.247 3.071 o
9 0 15 141.097 122.872 4.653 6.785 o
9 0 17 177.490 175.645 9.193 3.707 o
9 0 19 437.425 421.432 20.241 0.851 o
9 0 21 96.389 104.363 5.320 9.072 o
9 0 23 6.042 11.065 1.897 125.702 o
9 1 9 832.666 842.662 7.310 0.399 o
9 1 10 92.999 84.091 1.668 13.303 o
9 1 11 0.084 0.100 0.572 2683.200 o
9 1 12 157.722 161.355 2.594 6.033 o
9 1 13 921.788 883.292 8.451 0.342 o
9 1 14 2614.630 2673.720 20.563 0.046 o
9 1 15 885.582 857.133 13.429 0.351 o
9 1 16 174.993 150.837 4.668 5.195 o
9 1 17 0.887 0.796 1.532 357.884 o
9 1 18 131.747 141.097 5.210 6.553 o
9 1 19 167.944 158.553 5.547 5.045 o
9 1 20 8.449 8.656 1.282 153.952 o
9 1 21 38.154 41.728 2.266 32.216 o
9 1 22 18.663 32.129 1.822 57.176 o
9 1 23 27.030 46.356 1.872 40.017 o
9 2 9 17.282 18.286 1.020 86.518 o
9 2 10 122.662 124.287 2.669 8.487 o
9 2 11 34.815 30.648 1.421 42.578 o
9 2 12 1.967 0.153 0.860 674.162 o
9 2 13 830.201 887.407 10.046 0.381 o
9 2 14 2.676 3.731 1.743 213.177 o
9 2 15 173.475 184.176 5.795 4.553 o
9 2 16 14.217 22.124 2.428 63.017 o
9 2 17 335.428 339.579 6.465 1.820 o
9 2 18 61.553 62.710 2.672 19.259 o
9 2 19 34.801 36.428 2.498 34.376 o
9 2 20 0.598 1.538 1.497 367.671 o
9 2 21 12.088 16.733 3.713 46.204 o
9 2 22 14.476 15.483 2.091 76.558 o
9 3 9 323.712 324.387 4.696 2.005 o
9 3 10 169.956 171.632 3.007 5.397 o
9 3 11 141.722 159.879 3.326 6.486 o
9 3 12 0.514 0.669 0.857 964.174 o
9 3 13 861.490 874.669 40.400 0.236 o
9 3 14 149.168 176.625 5.948 5.175 o
9 3 15 5331.000 5562.430 79.568 0.011 o
9 3 16 59.261 48.325 3.021 20.701 o
9 3 17 82.956 75.561 3.494 13.398 o
9 3 18 25.186 23.405 2.118 50.951 o
9 3 19 7.574 8.001 1.487 151.926 o
9 3 20 14.491 11.653 2.307 75.724 o
9 3 21 4.644 5.070 1.425 212.939 o
9 4 9 190.967 192.201 5.062 4.261 o
9 4 10 10.238 9.882 2.022 101.224 o
9 4 11 0.330 2.928 1.803 257.935 o
9 4 12 25.370 25.734 3.796 33.259 o
9 4 13 3.770 2.663 2.179 151.671 o
9 4 14 200.757 208.947 7.234 3.554 o
9 4 15 151.133 163.511 5.584 5.415 o
9 4 16 19.190 19.945 2.057 62.855 o
9 4 17 47.477 46.067 2.674 25.564 o
9 4 18 42.083 42.721 2.409 29.407 o
9 4 19 32.809 44.375 5.544 18.407 o
9 4 20 9.147 14.119 3.127 62.796 o
9 5 9 209.298 223.314 10.324 2.830 o
9 5 10 85.051 88.580 5.205 10.500 o
9 5 11 90.444 81.968 5.298 10.240 o
9 5 12 96.160 89.119 3.800 11.017 o
9 5 13 299.156 293.371 15.154 1.557 o
9 5 14 74.121 83.865 4.342 12.804 o
9 5 15 63.939 71.653 4.067 15.289 o
9 5 16 0.286 0.907 1.093 687.742 o
9 5 17 0.277 2.674 1.901 239.808 o
9 5 18 0.127 1.428 1.667 326.915 o
9 6 9 16.866 21.022 2.866 52.437 o
9 6 10 345.240 374.492 10.871 1.490 o
9 6 11 427.287 448.265 8.862 1.171 o
9 6 12 103.308 95.993 4.015 9.978 o
9 6 13 1.746 3.593 2.129 172.591 o
9 6 14 14.282 17.091 2.498 65.933 o
9 6 15 11.022 9.527 2.001 99.605 o
9 7 9 1.845 4.578 2.177 160.799 o
9 7 10 0.846 3.525 2.007 202.064 o
9 7 11 7.860 7.990 2.049 115.475 o
10 0 10 31.458 34.598 1.709 42.197 o
10 0 12 524.086 504.133 9.731 0.876 o
10 0 14 18.467 13.982 1.674 77.608 o
10 0 16 1.071 2.291 2.328 161.843 o
10 0 18 0.069 3.943 3.174 93.273 o
10 0 20 13.231 7.603 2.249 86.274 o
10 0 22 29.749 45.505 3.466 28.946 o
10 1 10 16.153 19.791 0.998 88.092 o
10 1 11 79.409 90.669 1.875 14.546 o
10 1 12 0.167 0.588 0.833 1168.030 o
10 1 13 2.587 3.061 1.013 393.869 o
10 1 14 3200.210 3259.700 54.466 0.029 o
10 1 15 1645.000 1597.410 25.025 0.110 o
10 1 16 0.733 -0.256 1.716 314.203 o
10 1 17 77.174 68.703 3.145 15.090 o
10 1 18 4.314 7.218 1.287 216.866 o
10 1 19 89.262 83.749 2.833 12.884 o
10 1 20 0.977 0.703 0.901 774.414 o
10 1 21 2.341 2.849 1.043 404.887 o
10 1 22 0.694 1.660 0.821 815.562 o
10 2 10 109.733 122.129 2.598 9.432 o
10 2 11 2.021 1.319 0.797 618.892 o
10 2 12 465.258 456.626 5.938 1.113 o
10 2 13 17.465 22.847 1.712 68.963 o
10 2 14 131.954 150.186 5.186 6.387 o
10 2 15 30.906 29.875 2.744 37.243 o
10 2 16 4.460 8.286 1.814 154.091 o
10 2 17 4.514 5.625 1.394 214.370 o
10 2 18 32.130 24.894 1.968 44.208 o
10 2 19 14.744 15.750 1.790 82.827 o
10 2 20 10.356 11.525 1.475 119.548 o
10 2 21 0.695 -0.449 2.382 170.313 o
10 2 22 22.780 31.689 2.765 42.456 o
10 3 10 5.004 4.983 0.947 270.653 o
10 3 11 29.489 24.177 1.527 50.830 o
10 3 12 18.506 18.205 2.179 63.534 o
10 3 13 37.463 36.887 3.443 27.699 o
10 3 14 347.788 342.143 7.306 1.713 o
10 3 15 0.578 3.113 1.672 281.544 o
10 3 16 24.766 25.380 2.323 48.098 o
10 3 17 323.666 354.157 7.829 1.781 o
10 3 18 135.642 139.673 4.396 6.771 o
10 3 19 49.695 41.575 2.321 26.769 o
10 3 20 4.045 6.998 1.638 182.443 o
10 3 21 4.524 3.213 2.242 137.751 o
10 4 10 0.073 0.961 1.776 300.832 o
10 4 11 452.827 464.182 11.998 1.013 o
10 4 12 87.587 82.088 3.721 12.250 o
10 4 13 40.945 40.020 2.739 29.083 o
10 4 14 1.599 0.443 2.073 203.101 o
10 4 15 8.804 11.467 2.819 74.425 o
10 4 16 15.161 16.366 1.795 80.654 o
10 4 17 66.013 75.847 3.140 16.289 o
10 4 18 62.807 74.136 4.613 14.253 o
10 4 19 2.009 0.881 1.750 254.398 o
10 5 10 2.821 3.896 2.039 169.901 o
10 5 11 154.042 148.106 7.246 4.970 o
10 5 12 21.591 24.576 3.926 34.394 o
10 5 13 95.608 102.305 5.227 9.266 o
10 5 14 311.082 354.285 10.667 1.686 o
10 5 15 240.205 240.543 5.680 3.046 o
10 5 16 5.761 2.381 1.968 155.505 o
10 5 17 0.497 0.612 1.653 333.676 o
10 6 10 10.133 8.180 2.827 74.858 o
10 6 11 68.394 72.712 3.495 15.568 o
10 6 12 73.944 86.306 6.346 10.002 o
10 6 13 218.729 229.467 11.128 2.595 o
10 6 14 4.963 6.094 1.994 144.111 o
10 7 10 40.219 40.077 3.562 25.540 o
11 0 11 4.158 3.711 1.025 304.779 o
11 0 13 962.406 1028.040 14.547 0.285 o
11 0 15 639.025 604.508 32.145 0.402 o
11 0 17 1.002 2.678 3.119 95.333 o
11 0 19 117.631 135.128 5.286 7.207 o
11 0 21 0.005 0.590 1.526 414.338 o
11 1 11 149.602 161.170 3.202 6.197 o
11 1 12 0.036 0.805 0.767 1345.800 o
11 1 13 29.549 25.020 2.329 43.547 o
11 1 14 1168.970 1143.890 18.254 0.208 o
11 1 15 4694.340 4523.690 58.263 0.015 o
11 1 16 9.031 10.730 1.823 113.568 o
11 1 17 1.524 4.809 1.585 253.789 o
11 1 18 19.273 21.635 1.742 66.086 o
11 1 19 33.518 36.873 2.021 37.842 o
11 1 20 0.329 0.013 0.886 1110.980 o
11 1 21 0.059 -0.604 0.942 1111.420 o
11 2 11 73.003 80.219 2.033 16.234 o
11 2 12 729.584 737.131 10.073 0.492 o
11 2 13 176.393 178.504 4.843 4.769 o
11 2 14 38.831 37.793 2.985 29.311 o
11 2 15 488.326 441.963 9.508 1.014 o
11 2 16 1.496 0.380 1.409 387.196 o
11 2 17 10.540 12.798 1.673 107.340 o
11 2 18 0.290 0.977 1.335 488.342 o
11 2 19 55.109 50.330 2.571 22.721 o
11 2 20 1.059 2.861 2.342 157.562 o
11 2 21 1.237 -1.155 2.128 202.677 o
11 3 11 2.166 2.514 1.551 274.417 o
11 3 12 454.273 478.293 9.920 1.041 o
11 3 13 902.553 908.584 14.694 0.328 o
11 3 14 159.434 166.532 5.519 5.170 o
11 3 15 47.769 43.297 3.114 24.365 o
11 3 16 2.835 2.378 1.753 220.694 o
11 3 17 60.258 43.514 2.814 21.598 o
11 3 18 17.536 16.191 1.677 77.097 o
11 3 19 17.520 11.455 2.434 66.523 o
11 3 20 1.492 2.490 1.223 401.730 o
11 4 11 28.147 26.587 2.872 39.272 o
11 4 12 396.598 424.382 9.010 1.294 o
11 4 13 187.289 186.774 5.442 4.316 o
11 4 14 39.810 32.895 2.231 33.930 o
11 4 15 64.335 57.353 3.537 17.452 o
11 4 16 3.147 5.364 1.338 253.719 o
11 4 17 0.467 1.355 1.567 351.103 o
11 4 18 28.907 33.653 4.194 27.208 o
11 5 11 5.821 5.540 1.886 148.132 o
11 5 12 62.297 60.369 4.190 16.136 o
11 5 13 167.947 161.980 6.502 4.732 o
11 5 14 365.349 358.067 19.088 1.069 o
11 5 15 275.064 291.424 35.338 0.620 o
11 5 16 27.962 35.181 4.970 22.879 o
11 6 11 5.147 3.415 1.385 224.201 o
11 6 12 75.166 72.401 5.249 11.955 o
11 6 13 20.323 22.106 2.676 50.545 o
12 0 12 7.820 4.347 1.080 202.909 o
12 0 14 277.925 234.738 13.326 1.930 o
12 0 16 76.002 74.778 9.012 7.242 o
12 0 18 39.117 41.953 3.207 27.256 o
12 0 20 15.915 12.493 2.108 76.293 o
12 1 12 4.773 12.338 1.379 165.876 o
12 1 13 671.545 623.308 10.723 0.589 o
12 1 14 522.985 506.224 12.723 0.828 o
12 1 15 442.348 448.944 7.814 1.152 o
12 1 16 180.969 175.473 4.409 4.787 o
12 1 17 73.708 87.348 3.037 14.400 o
12 1 18 1.593 2.605 1.124 431.273 o
12 1 19 16.209 13.778 1.164 95.716 o
12 1 20 5.136 4.164 1.033 266.253 o
12 1 21 6.787 5.848 1.067 208.742 o
12 2 12 166.204 144.549 5.010 5.434 o
12 2 13 6.891 9.725 3.007 74.556 o
12 2 14 0.246 5.997 2.168 170.903 o
12 2 15 16.868 16.831 3.294 48.131 o
12 2 16 11.499 12.177 1.760 101.231 o
12 2 17 14.537 19.200 2.077 72.367 o
12 2 18 20.003 29.891 2.326 50.868 o
12 2 19 5.313 11.990 3.363 64.581 o
12 2 20 0.039 2.863 2.488 150.018 o
12 3 12 0.578 0.701 1.687 316.892 o
12 3 13 347.460 347.826 8.030 1.670 o
12 3 14 1862.620 1934.750 29.565 0.083 o
12 3 15 22.757 22.165 2.141 54.526 o
12 3 16 16.060 16.107 1.832 77.769 o
12 3 17 0.186 0.833 1.184 621.660 o
12 3 18 64.819 80.071 4.782 13.361 o
12 3 19 0.115 -1.234 2.243 199.217 o
12 4 12 469.095 478.302 10.920 0.987 o
12 4 13 23.915 19.999 2.869 45.485 o
12 4 14 19.795 25.647 2.363 53.253 o
12 4 15 12.124 7.903 1.770 107.601 o
12 4 16 52.603 51.598 4.028 19.059 o
12 4 17 1.766 1.177 1.523 316.323 o
12 4 18 15.192 13.164 2.911 59.044 o
12 5 12 9.997 11.589 2.059 97.330 o
12 5 13 11.085 11.459 1.877 100.162 o
12 5 14 1.713 2.957 2.011 193.096 o
12 5 15 86.100 79.769 4.526 11.576 o
12 5 16 44.881 40.025 4.154 21.691 o
12 6 12 34.389 33.523 2.589 34.943 o
13 0 13 118.295 115.351 6.333 6.983 o
13 0 15 27.695 27.938 3.898 30.819 o
13 0 17 2.065 3.318 2.076 177.229 o
13 0 19 20.495 34.895 3.119 39.528 o
13 1 13 1581.210 1393.610 17.567 0.130 o
13 1 14 133.390 139.647 3.973 7.034 o
13 1 15 8.842 14.460 1.581 115.386 o
13 1 16 4.119 4.489 1.521 214.446 o
13 1 17 56.710 52.891 2.868 21.160 o
13 1 18 3.980 2.779 0.943 347.770 o
13 1 19 2.474 2.016 1.068 413.987 o
13 1 20 0.001 0.248 0.959 1046.660 o
13 2 13 639.709 614.272 13.812 0.598 o
13 2 14 7.803 1.816 1.993 138.786 o
13 2 15 2.035 -0.997 1.813 249.943 o
13 2 16 6.406 8.101 1.747 143.356 o
13 2 17 23.151 18.829 1.974 58.522 o
13 2 18 116.222 132.992 8.453 5.563 o
13 2 19 11.719 14.065 3.121 59.058 o
13 3 13 4.064 2.864 1.904 177.577 o
13 3 14 11.923 14.310 2.107 84.609 o
13 3 15 482.509 492.245 13.417 0.895 o
13 3 16 327.862 376.970 17.808 1.190 o
13 3 17 26.085 21.850 4.156 30.920 o
13 3 18 13.419 18.458 2.360 69.314 o
13 4 13 88.723 94.601 3.147 12.060 o
13 4 14 42.965 38.262 2.213 30.863 o
13 4 15 148.124 155.220 5.444 5.670 o
13 4 16 16.490 22.716 3.870 38.501 o
13 4 17 0.769 0.368 1.981 236.217 o
13 5 13 104.638 109.770 4.183 9.275 o
13 5 14 9.824 11.323 2.138 95.428 o
13 5 15 54.644 64.572 5.174 14.748 o
14 0 14 17.198 17.629 2.478 60.868 o
14 0 16 157.708 184.638 9.316 3.899 o
14 0 18 27.201 30.306 3.009 37.458 o
14 1 14 6.629 8.759 1.409 163.008 o
14 1 15 60.241 57.181 4.061 17.021 o
14 1 16 9.507 15.055 1.761 103.573 o
14 1 17 7.891 8.737 1.456 147.868 o
14 1 18 88.841 93.581 3.289 11.970 o
14 1 19 0.041 0.884 0.967 907.971 o
14 2 14 9.533 7.569 2.350 94.768 o
14 2 15 65.927 84.493 9.307 7.140 o
14 2 16 8.583 8.159 2.054 111.098 o
14 2 17 16.320 22.379 4.074 36.460 o
14 2 18 22.968 31.403 4.110 30.555 o
14 3 14 0.007 2.021 1.650 326.045 o
14 3 15 36.638 46.523 2.677 29.848 o
14 3 16 9.110 9.390 2.195 99.515 o
14 3 17 290.952 335.244 9.535 1.908 o
14 4 14 1.568 0.532 1.165 496.024 o
14 4 15 32.626 40.525 4.581 22.925 o
14 4 16 9.857 8.032 1.769 118.993 o
15 0 15 5.028 9.030 2.440 105.378 o
15 0 17 10.413 7.962 3.004 69.210 o
15 1 15 27.662 21.166 1.893 51.653 o
15 1 16 89.124 91.806 3.233 12.084 o
15 1 17 0.594 1.346 1.160 556.685 o
15 1 18 0.421 1.103 1.009 733.242 o
15 2 15 58.033 60.161 4.029 17.220 o
15 2 16 12.133 13.006 3.595 49.914 o
15 2 17 0.055 -0.472 1.586 398.374 o
15 2 18 43.300 51.978 4.501 19.445 o
15 3 15 4.584 5.303 1.953 154.254 o
15 3 16 11.136 14.282 2.215 83.690 o
15 4 15 19.341 28.723 3.688 36.757 o
16 0 16 1.541 -6.070 2.873 114.468 o
16 1 16 0.121 1.114 1.695 323.319 o
16 1 17 0.088 -0.756 0.936 1111.780 o
16 2 16 23.215 25.169 2.612 46.641 o
16 2 17 20.167 20.297 3.039 46.792 o
;
_iucr_refine_instructions_details 
;
TITL sc-4_a.res in P2(1)/n
REM Old TITL SC-4 in P2(1)/n
REM SHELXT solution in P2(1)/n: R1 0.155, Rweak 0.013, Alpha 0.020
REM <I/s> 0.681 for 551 systematic absences, Orientation as input
REM Formula found by SHELXT: C24 N3 O4
CELL 1.54184 21.545519 7.381349 22.776665 90 101.0921 90
ZERR 8 0.000172 0.000067 0.000189 0 0.0008 0
LATT 1
SYMM 0.5-X,0.5+Y,0.5-Z
SFAC C H N O
UNIT 184 144 16 16

L.S. 4
PLAN  5
SIZE 0.39 0.21 0.14
TEMP 20(2)
CONF 
BOND $H
fmap 2
MORE -1
ACTA 
EXTI 0.002467
WGHT 0.053704 0.553068
FVAR 3.444814
REM <olex2.extras>
REM <HklSrc "%.\\SC-4_SC-4.hkl">
REM </olex2.extras>

O1    4     0.78066  0.19554  0.85594  11.00000  0.04862  0.07960  0.04244 =
 0.00365 -0.00044  0.00068 

O3    4    -0.02113  0.24232  0.43273  11.00000  0.05315  0.10082  0.04632 =
 -0.00398 -0.00175 -0.01141 

O2    4     0.42084  0.27394  0.72126  11.00000  0.04210  0.10761  0.06826 =
 0.00231  0.02265  0.00077 
N2    3     0.57822  0.23179  0.60974  11.00000  0.03489  0.05629  0.04105 =
 -0.00021  0.00552  0.00341 
N1    3     0.51811  0.24466  0.57642  11.00000  0.03501  0.05450  0.04023 =
 0.00148  0.00512  0.00310 

N4    3     0.17537  0.39565  0.67670  11.00000  0.03600  0.05750  0.04518 =
 -0.00485  0.00539 -0.00160 
N3    3     0.23507  0.41833  0.70999  11.00000  0.03627  0.05487  0.04302 =
 -0.00224  0.00551  0.00040 
O4    4     0.33252  0.41262  0.56454  11.00000  0.04185  0.12512  0.06451 =
 0.00892  0.01744 -0.00273 

C5    1     0.62507  0.21549  0.71590  11.00000  0.03758  0.04850  0.03961 =
 -0.00127  0.00835  0.00154 
C8    1     0.57036  0.23060  0.66622  11.00000  0.03887  0.04585  0.04113 =
 -0.00006  0.00880 -0.00072 

C31   1     0.18334  0.39291  0.62041  11.00000  0.04110  0.04776  0.04390 =
 -0.00319  0.00852  0.00051 

C4    1     0.68319  0.29409  0.71236  11.00000  0.04158  0.06010  0.04143 =
 0.00787  0.01106 -0.00049 
AFIX 43
H4    2     0.68786  0.35337  0.67744  11.00000 -1.20000 
AFIX 0
C12   1     0.50880  0.25054  0.51282  11.00000  0.03895  0.04746  0.04038 =
 0.00042  0.00544  0.00519 

C28   1     0.12912  0.36377  0.57120  11.00000  0.03882  0.05242  0.04410 =
 -0.00596  0.00855  0.00200 
C35   1     0.24367  0.42006  0.77361  11.00000  0.04130  0.04750  0.04283 =
 -0.00190  0.00628 -0.00197 

C2    1     0.72778  0.19681  0.81187  11.00000  0.04091  0.05431  0.03891 =
 -0.00235  0.00503  0.00372 
C6    1     0.62064  0.12470  0.76805  11.00000  0.04048  0.05940  0.04761 =
 0.00407  0.01133 -0.00545 
AFIX 43
H6    2     0.58272  0.06864  0.77106  11.00000 -1.20000 
AFIX 0
C14   1     0.54867  0.30950  0.42400  11.00000  0.03764  0.06207  0.04622 =
 0.00412  0.00813  0.00074 
AFIX 43
H14   2     0.58198  0.34466  0.40595  11.00000 -1.20000 
AFIX 0
C11   1     0.47418  0.25218  0.61074  11.00000  0.03434  0.05593  0.04688 =
 0.00048  0.00889  0.00053 
AFIX 43
H11   2     0.43069  0.26094  0.59738  11.00000 -1.20000 
AFIX 0
C15   1     0.49108  0.26150  0.38815  11.00000  0.04117  0.04700  0.04374 =
 0.00042  0.00541  0.00576 
C13   1     0.55746  0.30615  0.48551  11.00000  0.03627  0.05960  0.04597 =
 0.00060  0.00338  0.00006 
AFIX 43
H13   2     0.59602  0.34121  0.50855  11.00000 -1.20000 
AFIX 0
C9    1     0.50515  0.24460  0.66913  11.00000  0.03636  0.05129  0.04516 =
 0.00050  0.00894 -0.00150 
C3    1     0.73368  0.28549  0.75955  11.00000  0.03798  0.06277  0.05019 =
 0.00559  0.00921 -0.00390 
AFIX 43
H3    2     0.77191  0.33937  0.75635  11.00000 -1.20000 
AFIX 0
C17   1     0.45099  0.20176  0.47834  11.00000  0.03821  0.06009  0.04768 =
 0.00119  0.00914 -0.00225 
AFIX 43
H17   2     0.41813  0.16437  0.49666  11.00000 -1.20000 
AFIX 0

C34   1     0.27872  0.43121  0.67562  11.00000  0.03572  0.05941  0.04956 =
 0.00096  0.00786  0.00013 
AFIX 43
H34   2     0.32192  0.44791  0.68890  11.00000 -1.20000 
AFIX 0
C38   1     0.25890  0.41883  0.89824  11.00000  0.04058  0.04626  0.04583 =
 -0.00262  0.00732 -0.00458 
C36   1     0.19410  0.46999  0.80039  11.00000  0.03681  0.06180  0.04912 =
 -0.00154  0.00445  0.00517 
AFIX 43
H36   2     0.15554  0.50398  0.77710  11.00000 -1.20000 
AFIX 0
C32   1     0.24808  0.41528  0.61720  11.00000  0.03870  0.05439  0.04613 =
 0.00030  0.00842  0.00030 
C29   1     0.08034  0.24641  0.57838  11.00000  0.04549  0.06011  0.04003 =
 -0.00327  0.01083 -0.00174 
AFIX 43
H29   2     0.08148  0.19041  0.61515  11.00000 -1.20000 
AFIX 0
C41   1     0.26640  0.41764  0.96448  11.00000  0.04476  0.04583  0.04642 =
 -0.00005  0.00773 -0.00206 
C27   1     0.12494  0.44797  0.51608  11.00000  0.04504  0.05873  0.05202 =
 0.00296  0.00865 -0.00377 
AFIX 43
H27   2     0.15597  0.53066  0.51081  11.00000 -1.20000 
AFIX 0
C40   1     0.30130  0.36947  0.80843  11.00000  0.03834  0.06414  0.04958 =
 -0.00289  0.01007  0.00469 
AFIX 43
H40   2     0.33483  0.33582  0.79046  11.00000 -1.20000 
AFIX 0
C26   1     0.07573  0.41192  0.46878  11.00000  0.05028  0.06680  0.04407 =
 0.00515  0.00776  0.00242 
AFIX 43
H26   2     0.07425  0.46838  0.43204  11.00000 -1.20000 
AFIX 0

C7    1     0.67103  0.11490  0.81589  11.00000  0.05036  0.06245  0.04032 =
 0.00772  0.01187  0.00058 
AFIX 43
H7    2     0.66674  0.05356  0.85055  11.00000 -1.20000 
AFIX 0
C18   1     0.48266  0.26934  0.32194  11.00000  0.04695  0.04818  0.04349 =
 -0.00021  0.00549  0.00197 

C39   1     0.30825  0.36967  0.86990  11.00000  0.03769  0.06119  0.04749 =
 0.00063  0.00361  0.00261 
AFIX 43
H39   2     0.34692  0.33611  0.89307  11.00000 -1.20000 
AFIX 0
C37   1     0.20202  0.46922  0.86194  11.00000  0.03976  0.06304  0.04917 =
 -0.00523  0.01000  0.00323 
AFIX 43
H37   2     0.16837  0.50337  0.87966  11.00000 -1.20000 
AFIX 0

C16   1     0.44233  0.20885  0.41675  11.00000  0.03865  0.05777  0.04646 =
 -0.00266  0.00307 -0.00121 
AFIX 43
H16   2     0.40320  0.17790  0.39390  11.00000 -1.20000 
AFIX 0

C25   1     0.02868  0.29117  0.47650  11.00000  0.04094  0.06656  0.04355 =
 -0.00663  0.00411  0.00245 

C23   1     0.42560  0.32274  0.28648  11.00000  0.04755  0.05990  0.04826 =
 -0.00216  0.00347  0.00315 
AFIX 43
H23   2     0.39137  0.34975  0.30435  11.00000 -1.20000 
AFIX 0
C10   1     0.47702  0.27415  0.72118  11.00000  0.04088  0.06864  0.04864 =
 0.00106  0.01257 -0.00102 
AFIX 43
H10   2     0.50429  0.29497  0.75746  11.00000 -1.20000 
AFIX 0

C30   1     0.03068  0.21219  0.53205  11.00000  0.04442  0.06579  0.04786 =
 -0.00678  0.01152 -0.00841 
AFIX 43
H30   2    -0.00181  0.13554  0.53801  11.00000 -1.20000 
AFIX 0
C42   1     0.32466  0.44837  1.00175  11.00000  0.04618  0.07367  0.05103 =
 0.00463  0.00600 -0.00586 
AFIX 43
H42   2     0.36019  0.46834  0.98505  11.00000 -1.20000 
AFIX 0
C46   1     0.21480  0.38837  0.99179  11.00000  0.04746  0.07141  0.05079 =
 -0.00353  0.00964 -0.00832 
AFIX 43
H46   2     0.17533  0.36701  0.96797  11.00000 -1.20000 
AFIX 0
C33   1     0.27704  0.39556  0.56543  11.00000  0.04186  0.08268  0.04798 =
 0.00175  0.00929  0.00127 
AFIX 43
H33   2     0.25043  0.36705  0.52941  11.00000 -1.20000 
AFIX 0

C19   1     0.53216  0.22720  0.29331  11.00000  0.05376  0.07649  0.04916 =
 0.00492  0.01031  0.01359 
AFIX 43
H19   2     0.57067  0.19033  0.31603  11.00000 -1.20000 
AFIX 0

C45   1     0.22047  0.39010  1.05308  11.00000  0.05834  0.07871  0.05305 =
 0.00016  0.01788 -0.00448 
AFIX 43
H45   2     0.18505  0.37094  1.07003  11.00000 -1.20000 
AFIX 0

C22   1     0.41915  0.33610  0.22536  11.00000  0.06162  0.07485  0.05008 =
 0.00453 -0.00412  0.00495 
AFIX 43
H22   2     0.38084  0.37363  0.20241  11.00000 -1.20000 
AFIX 0

C44   1     0.27844  0.42011  1.08921  11.00000  0.07084  0.08034  0.04458 =
 0.00236  0.00960 -0.00059 
AFIX 43
H44   2     0.28259  0.42054  1.13061  11.00000 -1.20000 
AFIX 0
C43   1     0.33042  0.44963  1.06318  11.00000  0.05641  0.09085  0.05115 =
 0.00364 -0.00349 -0.00739 
AFIX 43
H43   2     0.36974  0.47059  1.08732  11.00000 -1.20000 
AFIX 0

C21   1     0.46918  0.29417  0.19773  11.00000  0.08139  0.07973  0.04207 =
 0.00413  0.00940  0.00292 
AFIX 43
H21   2     0.46467  0.30342  0.15641  11.00000 -1.20000 
AFIX 0
C20   1     0.52560  0.23872  0.23196  11.00000  0.06886  0.08726  0.05165 =
 0.00354  0.02040  0.01075 
AFIX 43
H20   2     0.55936  0.20895  0.21377  11.00000 -1.20000 
AFIX 0
C1    1     0.77528  0.12008  0.91225  11.00000  0.07332  0.08655  0.04491 =
 0.01049 -0.00058  0.00285 
AFIX 137
H1a   2     0.76394 -0.00552  0.90722  11.00000 -1.50000 
H1b   2     0.81503  0.13101  0.93954  11.00000 -1.50000 
H1c   2     0.74324  0.18386  0.92797  11.00000 -1.50000 
AFIX 0

C24   1    -0.02091  0.30195  0.37372  11.00000  0.06752  0.13499  0.04384 =
 -0.00304  0.00259 -0.00689 
AFIX 137
H24a  2    -0.05526  0.24617  0.34666  11.00000 -1.50000 
H24b  2    -0.02573  0.43123  0.37176  11.00000 -1.50000 
H24c  2     0.01840  0.26890  0.36272  11.00000 -1.50000 
AFIX 0
HKLF 4

END
Q1 1 0.597222 0.25 0.694444 11 0.05 0.18
Q2 1 0.222222 0.416667 0.611111 11 0.05 0.18
Q3 1 0.541667 0.208333 0.680556 11 0.05 0.17
Q4 1 0.513889 0.333333 0.402778 11 0.05 0.16
Q5 1 0.152778 0.375 0.597222 11 0.05 0.16
Q6 1 0.486111 0.25 0.361111 11 0.05 0.16
Q7 1 0.263889 0.416667 0.597222 11 0.05 0.15
Q8 1 0.138889 0.375 0.541667 11 0.05 0.15
Q9 1 0.513889 0.25 0.541667 11 0.05 0.14
Q10 1 0.486111 0.25 0.5 11 0.05 0.14
Q11 1 0.458333 0.291667 0.305556 11 0.05 0.14
Q12 1 0.555556 0.25 0.597222 11 0.05 0.14
Q13 1 -0.055556 0.166667 0.347222 11 0.05 0.13
Q14 1 0.430556 0.291667 0.583333 11 0.05 0.13
Q15 1 0.041667 0.208333 0.5 11 0.05 0.13
Q16 1 0.708333 0.125 0.805556 11 0.05 0.13
Q17 1 0.291667 0.458333 0.888889 11 0.05 0.13
Q18 1 0.263889 0.375 0.791667 11 0.05 0.13
Q19 1 0.5 0.25 0.694444 11 0.05 0.13
Q20 1 -0.069444 0.333333 0.347222 11 0.05 0.13

  REM The information below was added by Olex2.
  REM
  REM R1 = 0.0368 for 5533 Fo > 4sig(Fo) and 0.0426 for all 6446 data
  REM 490 parameters refined using 0 restraints
  REM Highest difference peak 0.1849, deepest hole -0.1355
  REM Mean Shift 0.0000, Max Shift 0.0001.

  REM +++ Tabular Listing of Refinement Information +++
  REM R1_all = 0.0426
  REM R1_gt = 0.0368
  REM wR_ref = 0.1031
  REM GOOF = 1.0325
  REM Shift_max = 0.0001
  REM Shift_mean = 0.0000
  REM Reflections_all = 6446
  REM Reflections_gt = 5533
  REM Parameters = 490
  REM Hole = -0.1355
  REM Peak = 0.1849
  REM Flack = n/a

  
;
_olex2_submission_special_instructions 'No special instructions were received'
